# Supplementary material for: Exploratory factor analysis determines latent factors in Guillain–Barré syndrome
Source: Sci Rep. 2022 Dec 17;12:21837. doi: 10.1038/s41598-022-26422-5 (PMC9758666; doi:10.1038/s41598-022-26422-5)
Supplement: Supplementary file 2 — Supplementary Tables. [file 41598_2022_26422_MOESM2_ESM.xlsx]

## Sheet: Table S1
Table S1. Anti-glycolipid IgG titers in sera from GBS patients*
Patient	GM1	GM2	GD1a	GD1b	GQ1b	GalNAc-GD1a	LM1	G-C	GA1	Sulfa	GM1/GM2	GM1/GD1a	GM1/GD1b	GM1/GQ1b	GM1/GalNAc-GD1a	GM1/LM1	GM1/G-C	GM1/GA1	GM1/Sulfa	GM2/D1a	GM2/GD1b	GM2/GQ1b	GM2/GalNAc-GD1a	GM2/LM1	GM2/G-C	GM2/GA1	GM2/Sulfa	GD1a/GD1b	GD1a/GQ1b	GD1a/GalNAc-GD1a	GD1a/LM1	GD1a/G-C	GD1a/GA1	GD1a/Sulfa	GD1b/GQ1b	GD1b/GalNAc-GD1a	GD1b/LM1	GD1b/G-C	GD1b/GA1	GD1b/Sulfa	GQ1b/GalNAc-GD1a	GQ1b/LM1	GQ1b/G-C	GQ1b/GA1	GQ1b/Sulfa	GalNAc-GD1a/LM1	GalNAc-GD1a/G-C	GalNAc-GD1a/A1	GalNAc-GD1a/Sulfa
1	2.07802e+06	0	0	10169	28.46	636.16	4544.87	18996.3	321413	36652.1	1.89489e+06	199754	355972	442877	285945	355194	2.51601e+06	1.73241e+06	3.18256e+06	0	238.465	438.86	636.315	57822.6	27999.8	142070	82517.9	0	350.975	2488.08	3951.07	18963.9	20713.7	33945.4	9325.4	11838.7	19196.9	33336.1	89652.1	93108.2	10319.4	29726	31385.2	53804.8	62719.5	23824.1	44104.3	59084.1	82270.8
2	930783	71288.5	50445.6	73297.6	67373.6	49748.7	34020.7	47649.8	36873.4	128687	685755	452314	492128	639244	541131	374692	769444	652639	1.10421e+06	128727	79574.1	57694.3	35590.1	29915.5	55710.1	15983.5	8330.23	69390.3	40459.9	29370.4	13035.5	14549.4	11865.8	7611.72	31188	23371.8	17257.6	8287.64	1634.25	1962.7	18128	7158.48	7171.94	2716.2	1770.96	7065.96	2660.75	2497.4	1097.09
3	2658.46	5813.53	10956.2	20132.9	33090.3	50770.5	58966.7	64608.2	49833.9	66555.6	5146.15	13710.1	18342	40058.3	49498.3	60681.3	54612.5	46984.7	53993.9	19443.8	16383.8	32252.2	43032.1	60668.5	58754	48740.8	45342.8	11619.7	30943.3	47564.5	57381.3	51732.2	37140.7	47240.6	25455.1	44803.7	56590.4	53941.5	43775.4	44275.1	40850.6	59804.7	59192.3	41682.7	36802.5	49903.6	45267.3	44462.1	44177.7
4	17812	9065.97	5780.39	9751.4	8584.58	14634.6	12818.8	14281.7	16207.3	30325.8	15913.3	10134.4	18906.7	27114.5	14501.9	22545.8	27983.8	31209.4	47999.6	11544	12251.6	11539.3	16034	17726	10961.7	12013	23671.4	10117.1	8912.39	12044.7	40383.4	9888.12	6673.69	19823.1	21809	19233.6	12725.2	16091.1	13000.6	19698.3	13434.5	10634.7	13559.8	8337.67	4515.18	8150.06	24537.5	9595.34	13424.7
5	3252.66	5636.79	4314.36	10431.6	10196	12941.9	25495.3	34109.1	23354.4	30648.1	6485.74	8705.82	7994.99	9783.86	14809.5	19784.9	16817.1	26998.6	32138	11053.4	7274.04	10964.6	10658.3	13283.7	22451.9	21639.5	23164	5980.32	10465.7	9221.15	18793.5	17226.6	16518.7	27799.9	13037.6	10617	13552.9	21714.4	23512	23108.5	13698.1	20659.6	16729	16931.1	24424.2	17653.9	17871.4	16826.9	22030.2
6	266.175	2496.81	9427.8	13472.4	18666.3	28772.4	25857.7	38679.3	34218	35802.6	2711.22	5199	8151.6	21299.6	41432.9	35066.6	30130.6	42115.1	30162.4	6159.55	8602.76	13232.7	31658.6	31093.4	32423.4	24843.7	37869.6	4810.2	11441.3	24559.9	22982	26489.3	30418.8	35120.6	8534.92	14610	15611.8	23738.6	23637.5	36684.1	12006.4	13924.2	27870.4	32786.9	34018.8	36560.3	46765.1	43823.7	46987.7
7	762.895	1683.38	6973.73	3216.7	5426.74	4511.02	8000.75	12356.9	11487.2	31428.6	1708.35	352113	5589.69	11738.9	17952.2	70904.9	19161.6	22360.8	158780	11649.7	10584.6	13721.8	13576.8	66976.6	28673.5	33238.5	15996.4	12746.2	12228.4	23999.3	33401	51991.1	540800	163010	9399.87	22709.7	35716.7	30365	33344	26143.5	17450.4	23910.7	20762.8	55244.6	64470	13779.6	37120.7	32487.5	24032.4
8	17992	11590.3	18324.9	14617.2	20593.2	10503	21569.6	17746.2	16230.3	5140.43	11911.4	11158.4	15227.2	16650.8	16514	15646.8	19609.7	14520.6	6021.12	20918.4	15637.5	21380.7	15288.9	23178.3	18933.9	6731.56	9224.96	14678.4	20712.4	18864.2	14873.4	13212.4	18054.8	11271.2	17243.6	10864.7	9348.12	11239.4	9634.88	6357.51	14906.9	15026.2	10764.7	11278.5	11087.7	16040.9	19134	14190.8	6505.32
9	52024.8	31216.8	35920.6	45073.6	23193.7	25135.5	28237.6	27022.3	27076.2	30518.1	18187.2	24062.2	22920.7	19710	15508.5	17614.1	28814.5	28551.7	27730.9	18356.9	21469.4	12858.1	8176.45	15080.5	22023.7	20539.7	21066.6	19420.1	13348	12795.8	19178.9	19093	26471.3	19341.4	19487.4	17772.7	19624.6	14056.9	14907.8	18254.5	11306.4	13086.8	13833	25837.8	17185.5	15922.7	20392.4	22785.5	21350.3
10	25945.2	20183.7	27098.5	39755.1	1.35127e+06	40419.5	84027.8	44969.5	51913.1	41228.4	79903.7	50355.1	32685.5	242210	40189.2	43310.7	49667	32946	11524.8	66004.5	62366.5	319654	33191.2	65870.8	35635.5	34599.3	20213.7	90673.1	1.44673e+06	43216.2	633399	48480.5	26883.2	603395	493739	27297.3	2.05239e+06	83335.5	14886.3	191112	132306	2.81784e+06	1.68538e+06	508.1	1.8561e+06	59600.6	2348.97	0	0
11	14168.2	33429.1	22326	20407.6	33978.1	31007.9	24143.3	13871.8	2592.93	16973.8	32492.6	22039.8	19681.9	27738.1	25167	24655.5	11559.3	287.145	3300.91	24244.4	32843.8	30964.8	23120.5	17927.2	10607	6783.1	3715.05	34119	17206.9	23027.2	13762.6	40880.2	4995.39	3541.86	39889.7	24663.8	36725.3	33776.3	15087.5	17774.8	35296.8	24806	25773	24041.4	28745.4	17724.5	30776.1	32472.7	51027.1
12	6504.05	10222	17384.3	18912.3	12086.4	6418.65	8489.9	5289.34	16936.5	6383.07	7519.55	17696.3	11603.8	8160.8	8391.26	5809.3	2960.09	10981.3	5850.61	16089.4	12682.6	14945.2	9788	3433.67	7669.06	6734.89	2688.23	26461.5	17386.3	15013.7	13269.7	10180.4	8496.53	5524.23	14968.7	10843.3	11455.6	6639.26	10048.1	8414.83	16214.4	5466.67	5428.3	7110.33	1634.01	6385.59	4022.2	7765.09	2048.93
13	141655	0	0	489437	0	46573.1	0	0	0	4131.9	200474	508783	561235	99958.5	2.76395e+06	461101	63563.8	40871.6	553371	0	150850	0	6236.68	0	0	0	0	250409	0	0	0	0	2975.89	0	123650	741838	378961	198152	295929	555652	0	0	0	0	0	0	948.69	184095	375391
14	3509.89	8336.16	4638.66	4213.61	7854.69	96208.2	13412.7	46876.4	9909.61	31030.3	5538.93	2762.59	4291.52	15773	75257.6	46299.4	24001.3	14447.4	38180.3	4090.72	6864.68	23110.2	96206.1	24071.7	23706.7	22272.9	34191.2	4127.19	12160.6	46569.8	13976.6	20684	28739.2	20614.7	23295.5	77683	20173.7	16540.6	22054.8	24971.4	73202.2	28913.6	20922.4	27028.2	41710.5	53982.6	100927	42603.4	85685.1
15	4304.77	7130.27	17986.1	16470.1	14613.2	16622.3	10422.6	13903.3	6946.51	11379.4	8600.53	9638.62	15891.3	23803	32743.1	14731.2	7529.83	12566.3	21353.1	12947.9	14745.2	13046.3	13954.8	15528.8	16973.3	12739.5	19290.9	6864.06	7876.39	11267.9	9835.27	22413	16272	17327.9	11896.8	38897.8	17132.3	18992.1	23532.1	31075.8	21020.4	29219.7	34730.8	32833.4	43925.3	32763.3	27010.8	37722.8	51760.8
16	72046.4	57847	53806.6	36796.2	50897.2	50733.2	46884.1	47734.5	35218.3	37624.9	46403.2	50451.5	53009.2	45072.7	44888.9	42956.5	33529	22747.2	79940.3	44545.5	22865.6	31393.3	20767.5	19204.6	21937.6	12504.9	13241.2	28192.5	13035.6	19837.3	27662.2	9450.33	7828.31	12537.9	14045.4	7160.01	10978.7	12543	12327.8	14598.1	16591.2	3984.95	8018.6	11965.8	10191.1	5971.88	8211.53	5161.88	11009.6
17	9760.7	7993.86	40937.1	53675.3	224617	30138.2	3544.88	18747.4	10401.1	17968	7156.64	12697.2	54333.2	2.45528e+06	26434.4	16927.4	15108	15761.1	26757.9	9953.11	1846.24	67936.6	6904.2	12437.5	12013.9	6955.11	11448.7	3298.05	14170.2	8577.15	9460.27	36020.5	21305.7	25657.4	928521	10252.5	12041	48217.3	303353	619054	11355	15318.7	286403	1.72537e+06	1.5914e+06	4902.08	11056.6	10661.5	16069.5
18	60258.7	36166.3	54959.8	19044.7	654797	4692.64	1.24	1.5	748.985	5017.24	65949.7	49493.8	63560.2	52036	5413.95	35.095	17.82	1369.05	142823	72691	94976.9	196328	34276	18017.1	0	0	0	68023	117765	64169.8	45615.7	11128.1	0	0	218491	70705.7	12928.4	10443.6	0	34184	19502.4	197738	1.73398e+06	1998.95	1.45402e+06	0	0	294.025	825.425
19	65391.6	8748.83	3391.88	216106	12660.4	110238	12876	11545.9	1628.45	13663.9	87517.4	176847	293693	309439	1.99305e+06	261656	37761	8582.77	309749	23020.9	72160	28086.3	147199	17344.3	5130.49	6992.12	6854.62	62264.6	5103.57	17975.2	10654.9	8567.94	133589	9928.48	172065	642014	92574.4	28486.1	112992	355316	5923.22	3400.09	280.16	256724	41728.8	693.865	11299.1	541093	314300
20	53794.4	29461.5	20747.5	12210.8	24109.8	11728.8	10514.2	5734.8	16799.1	8570.85	50630.3	36368.2	19794.3	10746.4	9107.09	2962.62	2656.11	4011.59	2405.67	47723.6	29268	10586.4	2099.55	2403.08	3722.12	3551.34	7479.01	38365.6	15113.3	8379.56	5692.88	9268.81	9740.32	20659	1720.66	1472.28	3503.57	5137.9	26769.6	10556.9	0	5886.92	3770.57	14941.7	5046.37	10739.1	6002.2	15992.8	13303.6
21	1221.92	1369.52	1472.49	1800.13	1302.07	1206.08	3331.06	3018.12	9177.07	5521.67	1669.16	1526.47	2476.62	1921.29	2904.19	6042.49	3648.59	8678.85	5888.85	1395.53	3899.74	5194.36	4936.09	6548.59	5748.44	9467.63	7721.01	3187.77	5034.84	6562.27	17093.5	8784.55	6470.72	5077.17	7300.41	7621.82	8877.61	7791.47	8051.9	11179.2	7493.94	12691.9	5988.66	6168.34	10880.9	11231.7	10203.8	5726.77	16170.9
22	46842.3	10369.8	4175.22	5893.4	2205.49	5933.97	6388.46	14038.1	13280.1	22638.8	4962.07	1806.19	4557.52	7662.51	6648.72	20404.6	16360.4	21661.7	27449.5	4681.47	5153.73	4505.07	8200.57	7308.51	10723.5	5544.39	12758	1762.89	765.3	5373.22	10798.2	8402.56	11663.6	13379.2	407.925	3295.41	7208.73	7506.49	6952.52	13945.8	1179.6	4014.79	6186.47	10358.1	19952.9	5776.45	6013.36	8907.12	16167.1
23	2644.98	3946.85	28274.8	142837	40750.1	72024.4	5922.8	15451	165536	20754	6346.38	696594	30491.1	27350.1	53763.3	4008.32	4509.33	28696.1	22869.9	23543.7	23441	10406	70455.9	3293.72	5321.52	32275.3	26262	988421	383187	35111.5	14197.6	48453.3	991126	65356.1	198177	44207.7	42843.7	60553.6	113114	104243	15370.5	7706.48	20871.5	221379	23141.1	8619.93	34475.5	33742.8	33955.1
24	290329	95919.7	55367.5	87291.1	23083.5	165562	15021.6	32473.5	15502.9	19722.3	150744	270519	109080	159288	108572	131029	113705	61041.6	373302	32519.8	39222.3	26574.8	101284	58050	36857.7	33008.7	98542	41247.8	30490.8	55663	40236	57361.7	88429	88087.4	17840.1	62953.2	42180	34360.8	47861.6	151691	56314.2	25341.8	31172.2	37258.8	38945.9	83178.8	71952.9	42100.1	85746.1
25	9683.59	3254.66	9382.43	3498.58	5016.12	5426.2	6042.33	14003.7	3307.25	4969.66	5749.69	3218.03	7177.92	5433.2	8806.85	10363.4	13668.7	8031.3	3845.89	8099.06	3994.88	7326.84	9929.86	8907.23	3999.3	2178.25	5261.36	2479.69	8960.51	9681.75	11634.9	7542.86	3039.88	11096.4	5875.82	6365.35	8892.45	8967.53	8715.09	22419.4	7481.61	14238.8	13700.5	14118.1	19421.9	7831.26	16747.4	15834.9	14701.9
26	3425.42	3322.78	2136.7	3202.01	9868.63	23854.8	7072.26	17065	10530.1	17557.3	1172.62	4996.74	1394.21	12012	11821.5	21803.4	10187.4	16802	13693.7	728.465	4715.26	8668.28	7954.77	5255.45	11121.6	9960.81	13373.2	4247.66	5074.2	4425.51	8522.97	4841.77	10223.7	6709.09	9985.15	5369.59	4952.12	2926.32	8175.37	12258.5	10276.7	5708.88	8513.85	12712	6698.94	3707.27	2898.02	9536.11	15907.1
27	7506.88	2125.37	2424.49	2972.74	20862	13670.1	15297.4	17366.1	53545.7	36767.1	7671.67	6712.12	7943.03	28013.4	11182.9	9161.19	20983.2	47624.1	11375.5	682.07	12520.7	29180.8	7784.06	8308.62	17199.8	53117.2	15489.9	14003.5	62104.3	6540.68	11969.6	24025.9	48404	15826.7	29069.1	6484.34	10803.5	20305.3	46166.9	10401.4	10582.7	62682.5	55960.5	49734	925155	9071.24	21132.4	50370.3	11066.7
28	16084.4	7077.01	5517.83	7625.71	18418.3	6451.27	7075.54	22082.5	17611.8	13026.1	7961.52	6135.72	8000.14	19971.1	15290.9	29304.9	19352.2	15020.8	24249.5	2359.94	4992.18	11809.3	12248.1	12619	11361.9	6757.89	9242.52	5365.07	7389	16703.9	16433.9	11610.3	7025.56	10824.9	2056.44	2862.47	8335.08	3953.31	7607.1	10684.2	6152.66	2780.23	11271.7	11883.7	251505	4920.88	7091.48	7471.78	9347.91
29	10693.8	2087.09	2028.83	3170.11	7949.12	9532.91	6763.79	9857.88	2929.05	6379.84	3993.23	4530.99	3851.06	8688.88	9195.49	11446	5785.51	2315.41	2513.53	2746.62	2273.09	4162.04	9413.82	5188.43	3104.66	3193.59	2593.05	2331.91	4356.03	8496.01	9540.72	5354.56	2992.24	1429.47	4909.64	7796.41	8654.69	7662.97	9540.72	6955.18	8066.19	7928.7	6138.32	11467.1	10054	8099.64	8136.41	12125.8	15096.2
30	658.325	619.985	645.96	2265.61	4783.09	2838.53	2875.35	21501.8	625102	59956.7	620.4	1980.84	2426.73	14909.6	4120.01	3965.86	3857.33	110885	28068.5	82.835	833.445	3369.34	6561.59	2670.89	4625	178317	10791.8	847.995	1854.55	14052.8	8737.8	5505.74	98474.6	8338.39	2367.91	5465.8	4701.17	5047.41	287901	21321.2	5063.26	8803.72	39583.6	1.11376e+06	103479	9393.94	22689.4	177110	28853.8
31	11327	22465.2	11741.4	38941.9	275031	15898.7	9544.81	21196.8	35276.3	27500	10276.3	6245.23	29455.5	26186.9	19441.2	19032.2	4075.55	23760.2	14386	2852.99	17180.1	50120.6	15532	5515.12	4552.92	21600.8	13596.1	4539.02	25574.6	12143	15981.2	1179.19	2015.16	1903.81	57719.8	15148.3	13675.5	18056.7	37745.2	75090.4	62221.9	90087	990997	166844	287463	11850.3	16679.1	38271.5	30270.8
32	7913.32	9310.72	11388.8	16461.7	8626.96	64951.1	7366.32	8357.47	8415.89	15736.3	8337.25	14375.4	8349.48	7285.8	45917.7	5708.44	9807.2	1802.64	12310.6	10758.3	8155.93	5957.17	46487.2	16076.9	13526.6	10655.5	7298.8	12037.5	7346.2	46206.7	11517.5	16171.2	10248.8	2746.25	4789.49	47879.8	15968.3	11956	4975.15	10091.7	60102.9	18252.8	19148	4805.2	15140	62052.2	66599.3	26165.8	68042.9
33	108658	2426.28	3764.56	372300	62836.9	6853.81	7706.13	11818.4	30076	33275.7	31044.4	1.6198e+06	128343	811929	50150.6	110562	96150.9	120250	172796	2297.67	41556.2	4174.14	7692.74	10017.6	20796.3	120511	30774.8	1.69213e+06	48564.5	13697	15347.6	107634	3.28951e+06	200855	1.10309e+06	35533.9	159167	363809	668561	286109	13549.3	28344.2	309506	1.3447e+06	401654	24114.2	41139.3	84529.1	34030.3
34	2333.09	4384.74	14188.2	1975.39	115.37	544.19	1163.31	2320.44	54.675	8190.43	1734.79	2851.44	83.78	232.545	432.025	758.635	851.72	1280.67	6279.72	1828.57	230.22	121.965	652.895	465.41	2203.46	506.865	3718.15	1193.7	2879.95	2936.28	3826.89	12520.1	2839.99	10268.4	1825.84	4069.14	2117.85	4120.82	1516.44	3221.21	1777.1	7838.07	10446.5	4408.01	4362.47	13531.2	16830.6	11841.2	12989.7
35	17552.5	27851.4	34839.2	18178	36136.3	25342.7	23485.1	15521.9	11332.9	28495.9	38559.2	30441.5	21366.5	28411	20551.6	24876.9	11051.5	8736.31	20152.1	31475.2	20219.3	17796.5	17678.1	22690.1	11735.5	10871.3	17864.9	4821.39	9151.86	10611.3	7318.36	12051.7	4475.59	11976.2	2963.74	2526.24	7866.69	5222.45	733.23	1147.73	2989.45	5548.46	10317.5	1178.41	2529.45	9581.68	13458.9	131.25	882.545
36	172938	13570.7	14007.2	117449	6859.78	6861.94	12018.7	12348.4	92381.8	89561.9	65635.3	11154.2	159626	63092.3	46510	28727.3	308005	394352	1.02908e+06	9406.15	59028.1	4110.84	4732.11	5543.12	5653.06	25834.5	16850.7	3755.2	2345.92	1419.37	2998.29	2458.48	8274.56	11124.5	10076.5	13757.5	19654.4	216296	137962	526443	1552.53	2992.38	6884.96	10772.8	12348.7	10957.8	6680.18	9313.68	9690.95
37	42363.7	25779.2	14971.5	19179.9	17293	48351	14377.1	11676	12250.1	4178.12	16905	7879.26	13068	8653.18	15001.9	8535.23	6267.7	3985.1	3548.61	9039.01	11935.1	6522.51	10021.6	3456.54	3908.23	1039.07	537.48	2402.43	5930.37	5145.13	5643.68	2755.2	1223.14	1686.32	1860.85	6100.1	2503.56	1905.34	3649.8	891.35	10739.9	3606.74	6087.23	3812.47	3240.77	5164.52	33017.3	15307.7	23187.5
38	20787.3	16790.3	13563.8	10770.3	12165.6	6237.73	10703.9	12323.1	12784.8	6456.79	9684.43	11534.3	7517.5	9296.01	7658.63	11291.2	7320.8	6182.49	13803.5	4181.9	6143.93	5039.1	5965.53	8122.3	7240.59	6040.01	8278.43	3644.41	2615.2	5051.88	8246.76	3294.48	3211.22	6428.19	3594.22	3383.96	4969.84	4526.77	4168.98	2780.54	5840.35	5045.76	3130.57	6542.23	5515.93	7169.99	11417.2	4420.76	17533.8
39	23889.5	25528.7	30960	12946.3	14287.8	20376.8	14022.7	17839	14059.2	10754.5	12130.7	16975.4	11855.1	18148.9	15544.3	14520.8	24833.9	10555.2	10857.3	13162.3	9389.24	8817.83	6479.97	6295.27	14747.8	4348.84	4675.36	11085.9	24180.8	13636	15067	3469.44	3752.15	2149.55	9705.23	3560.68	2502.62	3856.34	1589.51	3420.7	3330.5	3569.28	8556.4	4396.18	4900.81	3603.53	3066.27	4528.92	1512.03
40	601.945	895.085	6197.52	6735.39	2267.03	5469.73	4487.73	3749.13	9043.67	196560	1308.28	8010.11	4237.68	3180.91	4549.09	8177.66	11283.3	16082	173521	3632.09	6425.32	8411.66	12427.7	6566.9	10429.1	19255.5	7849.34	8494.38	7136.97	15649.6	21815.1	12807.2	21451.6	31457.9	9608.86	15419.3	19068.3	10955.1	27236.3	64087	20269.8	13660.6	13410.1	15689.3	24961.8	23845.1	24566.6	28256.5	38582.8
41	8.31	41.565	7920.31	22664.8	1256.93	2372.22	3729.33	8513.54	9003.36	9676.36	2085.51	436085	990.56	2546.21	4138.12	5078.88	9770.54	19439.8	20695.7	1006.75	6696.09	3028.57	9073.43	12006	19252.4	25974	26280.5	595102	5042.05	8778.19	21238.7	21884.4	603419	46468.4	35675.5	12709.6	33055.6	52883	83940.4	83406.4	21672.5	26902.6	32304.4	48276.2	39072.3	20345.7	39477	30227.3	40759.5
42	3204.19	7996.31	7957.93	8059.45	10286.7	12683.1	11370.9	19580	5792.61	3813.56	6012.51	9219.6	9265.73	11687.7	9104.43	14815	21543.8	15533.7	7672.37	4195.4	5991.63	22898.6	15422	12815.4	9458.83	8975.05	5161.65	7662.1	6627.83	10973.3	11610.6	7527.55	5736.64	5564.01	6460.54	5832.88	7229.18	8385	5795.24	7132.67	6121.15	7548.7	8992.9	6650.57	9091.35	3077.7	4313.64	5834.24	9553.4
43	30002.9	33914.6	39650.4	32109.5	29440	30300.2	12822.2	13480.6	30105.5	12228.6	26581.8	41784.7	34309.2	29144.7	19685.7	17195.8	17458.5	17316.6	11242.7	31271.8	25252.1	32683.1	33557.2	15631.9	23761.9	15908.5	12518.5	32158.3	25587.8	20926.2	7957.61	14599.3	12161.4	12708.2	25831.8	24945	16514.8	16496.5	17392.4	7636.14	16527.4	14189.9	6418.23	10076.7	3094.03	13636.9	11015.1	6045.31	5041.64
44	3094.45	3446.28	3772.23	5460.26	8515.02	8868.94	6636.65	9601.19	5257.86	10761.4	4073.81	8371.22	6094.86	6228.53	4490.61	12184.4	8084.74	3802.88	18462.4	11656.1	11703.9	10683.2	12676	6525.51	12816.3	7771.45	8801.6	14954.6	14228.8	9677.23	13104.9	7088.99	6855.91	8830.88	11055.6	7992.86	7123.04	7046.67	7186.63	9299.61	4665.09	6190.69	7149.85	5698.68	6928.63	3317.53	8902.22	8807.11	17758.4
45	3224.06	4908.82	7572.18	2615.4	13894.5	10073.1	5113.89	5419.54	11307.4	10435.1	5783.22	6608.56	3634.94	3275.32	6835.59	6776.24	8622.49	7881.47	6186.02	6613.96	3178.39	5848.16	12713.9	13483.2	15284.5	12531.3	8738.39	4089.4	7274.11	15087.6	21713.7	14395.3	20697.2	13731.8	9488.9	15812.3	21157.5	21946	13102.1	19160.5	27019.4	21172	20300.4	22723.4	250603	27754.9	20706.2	20899.1	16668.3
46	769.375	2651.3	1243.99	2060.07	4167.94	6744.2	10713.9	9235.05	12896.4	17177.2	207.785	2147.45	1538.21	4388.45	4890.78	7512.74	11000.7	10162.3	20240.7	1959.27	1158.41	1842.22	4283.02	6859.56	10899.1	9484.4	14232.6	2531.31	3812.99	5079.65	12763	11301.3	10711.5	14429.7	2154.15	4263.41	6803.15	6855.68	14585.5	20055.1	2825.03	10941	11202.5	13636	27324.6	8899.44	8065.97	9705.27	31687.2
47	4267.01	7291.28	39313.8	167553	5891.71	76336.5	9020.41	13184.4	14267.4	30926.6	10876.7	527093	37756.6	9261.6	34157.2	17903.8	8043.91	12561.2	38811	24640.2	25619.4	3683.78	43247	10514.1	5555.61	14496.1	8339.44	623520	27198.5	27317.9	27172.9	31915.3	795861	76848	124731	51607.6	101914	121854	171870	170853	24579.9	6073.3	5782.32	54755.3	7846.39	17936.5	59100.2	73178.2	54612.9
48	105875	8966.65	7945.34	5834	8965.31	83253.4	12755.1	9127.3	8874.77	29317.3	21291.6	5997.89	8503.99	21040.8	31448.1	27896.9	66456.6	80470.9	184835	796.67	2982.65	5255.84	53017.9	14963.2	4184.3	4543.48	5704.01	1165.89	2037.94	18460.3	31761.7	3650.17	4691.23	7811.64	4147.59	14009.7	3028.07	6109.58	4196.62	6853.54	26425.2	7365.52	9421.69	7033.3	4799.19	21988.4	96523.9	75955.1	102295
49	403.895	1121.92	488.55	94.695	24819.3	2900.14	4565.9	8784.86	11525.1	30601.6	1186.52	3315.88	826.95	70954	3629.35	12878.8	1404.38	8750.96	21267.1	1895.99	1332.45	36746.3	13725.9	7033.8	9527.06	13461.9	19016	559.58	8313.72	18099.5	25264.6	3072.36	17250.9	24715.1	15035.6	6188.48	9472.6	10497.4	18312.1	45679.6	9622.47	63266.6	34301.4	67831.4	1.19723e+06	2767.13	13066.2	33576.9	51771.7
50	1143.05	178.485	201.635	177.645	1498.22	5151.3	6720.42	12115.9	9969.55	30943.6	66.235	467.88	989.935	2372.51	702.705	4223.52	6566.22	6725.79	15825.5	91.84	153.445	3127.57	3790.28	9073.49	11051.5	7446.82	15589	704.01	2049.82	2771.18	6749.22	10726.2	11719.1	16606.2	4683.39	4804.18	3987.6	10040.4	12290.1	13940.2	5338.15	11541.5	13887.7	7033.23	14447.2	12656.2	12663	9234.8	15498.4
51	18747	15598.8	35133.4	43700.9	54209.7	46554.8	35382.7	21381.7	14403.8	29512.2	13153.8	17726	37969.1	38182.3	26409.5	34920.8	49348.5	15807	15865.5	10023.1	22465	24507.1	25162.6	41774.7	28128.3	16232.3	14478.6	14063.7	17539.5	26294.4	26546.2	14235.4	15620.4	16402.6	15380.4	21476.8	8381.32	5709.01	7853.95	15149.6	18714.7	12320.5	6627.67	4721.77	9319.63	12246.1	11192.6	8244.85	23178
52	58.6	1034.46	1406.55	2556.99	2704.19	2105.76	1089.49	4238.97	2717.49	8715.97	574.75	2902.38	2734.6	3511.42	4236.9	8549.41	5362.18	10129.5	12649.6	3196.08	5525.34	8252.43	8529.78	5351.26	19313.9	14791.7	23766.6	9416.78	13010.7	20353.1	25934.2	16531.1	15286.8	30474.3	11235.4	18315	27705.3	29048	32658.8	37185.9	16628.9	31698.9	30491.7	36927.1	37010.8	30677.1	29159.6	33799.7	36089.2
53	0	116191	21.735	606.67	2971.04	68455.4	20172.4	34584.4	30947.4	22810.2	44438.4	0	1000.09	2237.82	63999.9	24515.2	35920.9	21628.6	21145.4	48508.2	77266	118068	158073	100634	250923	159329	489003	2456.86	8482.01	93398	33223.1	38913.9	32946.6	43785.8	10942.3	61963.3	27369.1	42449.7	34656.6	40912.1	61321	26990.3	53113.7	41101.7	61278.7	76725.5	135283	125492	92724.1
54	17088.8	16481.2	28390.6	13191.7	24141.8	14510.2	15589.2	199580	8550.09	17039.3	10152.3	10045.3	15622.4	21285	8109.98	13224.7	7845.34	10882.7	13110.2	13512	11877	14748.8	4125.91	13870.5	3917.84	11537.5	8896.51	8356.34	11460.7	10317.3	49778.9	7985.24	7525.76	11833.5	12110.2	15909.4	12418.6	16635.9	6281.85	5268.88	7848.93	6150.8	6437.04	825.33	5334.66	14507.3	3622.48	3728.22	6110.36
55	10567.8	5389.82	7106.02	77385.4	18656	23730.8	12123.3	20283	11611.7	38834.2	8589.84	11910	25664.7	308086	17295.5	328552	12201.3	11073.2	16003.1	4640.41	6992.35	5921.65	11954.6	9808.7	12888.5	8270.55	6971.36	1730.34	2043.25	7329.77	7995.94	11696.4	5708.5	12932.2	104490	14062.7	15715.2	14800.3	6324	40237.7	1997.37	2800.01	3808.26	12101.4	6697.86	7584.4	7726.23	6766.54	10965.5
56	642295	16496	21834.7	17926	25304.6	8409.67	13792.4	44247.3	1.69229e+06	41955.2	22722.8	16102.1	51366.9	42833.1	15925.8	16908.9	3.05495e+06	536289	1.94486e+06	13242.4	6719.74	10115.8	8229.22	17011.8	11124.6	9430.76	6909.57	3270.38	1198.6	7136.78	10068.2	3916.1	3116.93	11485	2460.89	15656	1517.78	13443.7	3702.68	5406.34	2148.13	1228.8	2198.41	3453.94	11456.1	7501.49	5560.99	4764.45	8095.01
57	178217	11876.9	14275.8	2715.39	13290	222392	21756.4	11920.6	8759.32	26473.9	41946	50934.6	30025.5	82551.8	170924	54157.1	84175.1	75562.2	191945	8093.45	58136.1	20403.6	58165	203397	72240.2	26954	30228.5	1117.06	8873.4	23997.5	17929.7	19780.4	11217.9	17532	13148.7	29250.8	41145.1	25670	10349.3	16330.1	36469	17529	19765.8	9228.21	15024.9	77622.6	53825.4	41152.2	76319.5
58	5183.94	7337.62	6507.76	5296.37	9891.35	12715.8	19086.8	26175.4	6722.58	25993.1	4839.97	4122.55	4570.32	8058.19	3789.15	21238	21290.9	17259.4	25554.1	7670.71	3573.29	12287.2	8456.98	8968.43	12181	8978.79	8508.45	2854.43	3034.01	4390.52	8097.19	11128.5	1072.03	9635.82	6181.94	8147.03	9464.12	17090.9	6336.73	5571.83	10329.1	15988.2	31698.4	36087.2	72201.5	15116.7	19600.9	6616.76	10078
59	41958	14035.5	1.16736e+06	9095.08	32467.4	2.05559e+06	77940.2	33315.8	21499.5	45247	22236.5	447537	8575.54	14416.4	1.1333e+06	26957.5	11096.6	8233.81	26983.5	454798	8857.31	8156.73	1.44664e+06	55520	11777.3	9348.02	3862.06	303482	546466	1.83632e+06	1.03999e+06	744074	297972	1.34978e+06	10461.1	1.26978e+06	32081.2	8379.14	7941.87	42409.4	1.47813e+06	41166.4	11635.5	7989.47	15156	1.56135e+06	1.76232e+06	905243	1.74651e+06
60	108.16	631.485	1860.27	1820.49	4279.51	8164.52	8888.18	20547	14847.2	22812	1284.61	3778.4	4851.2	7402.25	8262.3	15919.7	17886.4	23284.1	26880.8	1306.29	8855.59	11590.2	14479.7	23229.5	24363.9	26191.6	28184.8	9715.31	17246.3	18653.9	30492.2	24174.6	31400.1	34902.6	16555.1	15275.7	22046.7	24016.5	30646.8	24102.3	21719	20376.7	22350.7	26898.4	35416.1	23871.3	23206.1	26865.9	35854.2
61	10685.4	29569	21541.4	19207	14998.7	9325.97	10538.2	7807.25	16034.4	715.28	15524.6	24640.1	22854	13443.4	7297.35	11800.2	11931.7	13671.5	5360.86	14595.7	15284.8	11914.8	7719.72	11391.3	17457.8	16045	3866.1	15243.9	12931.4	7439.06	19488.2	9562.07	22684	15758.1	7897.17	7040.76	15101.6	9686.86	16618.6	8502.76	8469	7710.13	5538.64	12747.3	6387.19	7831.13	870.065	11034.9	1894.58
62	774.045	1195.12	4910.19	4431.54	3934.59	7205.41	5815.41	4496.9	2934.25	16766.8	574.255	3751.57	1674.54	2121.32	3389.97	10154.2	4143.66	2368.27	7276.26	1397.28	14.48	3297.03	7985.83	11522.9	7744.64	6218.12	7571.31	7.67	815.29	4983.11	10976	12402.9	4888.4	12577	2734.89	16544.1	11985.9	20485.5	3015.41	8555.74	8969.64	18876.3	18295	9026.34	12372.6	32169	24297.6	15665.7	18788.3
63	309012	8206.17	5595.86	64166.5	7079.13	10987.5	6923.57	18529.5	1.7671e+06	260317	12438.2	7996.22	78099	35069.6	25643.6	33721.3	393125	1.08252e+06	2.14597e+06	2476.07	17668.8	2818.74	4841.76	5886.04	12869	680414	50958	2228.92	3983.78	5129.3	5993.57	18905.8	43738.5	21502.8	9625.09	9878.55	12602.9	94545.9	502458	561067	7231.34	6241.36	19922.7	515342	47252.5	10454.8	35071.2	183604	43694.9
64	374259	11949.3	111068	13793.4	12503.3	35601.8	9476.75	20784.9	46345.8	36048.2	66362.3	27457.1	35630.6	60854	32086.3	26082.8	138095	170755	456164	7894.15	3862.89	5798.01	13867.6	12464.5	14129.8	26513.6	22572.2	5608.85	15913.6	24057	24864.7	36122.7	45003.6	58302.6	7244.55	17410	4940.38	17722.3	16834.7	20245.8	2308.52	2012.89	10309	9925.5	13186.2	8882.85	10008.9	16464.6	16121.8
65	3.61214e+06	9086.99	3038.89	1.62662e+06	10410.4	103160	7248.17	48244.8	2.63504e+06	52280.8	2.744e+06	2.16859e+06	2.66468e+06	2.69385e+06	1.80431e+06	2.02069e+06	3.54615e+06	3.22065e+06	3.60272e+06	4354.81	391153	6475.78	90552.2	2835.58	5178.82	2.09424e+06	10324.6	1.01194e+06	2313.01	60125.5	2885.26	2111.93	931318	10829.6	1.19255e+06	464647	555434	1.00822e+06	2.57794e+06	1.55486e+06	71728.3	3245.55	4412.2	1.60474e+06	9858.98	67849.8	90845.9	571156	76594
66	2852.26	3407.55	1541.24	6135.4	88.67	2145.52	549.865	331.45	206.465	199.29	2652.82	1575.23	2758.42	1341.07	3281.7	1377.83	1221.84	1511.05	515.57	2547.53	5797.27	477.77	2783.88	781.255	3020.32	1554.38	3205.01	4122.23	6295.38	1777.33	1382.35	4298.7	4453.36	1660.54	2161.82	3373.13	5321.64	2969.96	9775.1	2873.11	6942.12	2807.34	4048.45	8496.18	3020.8	1807.12	3480.93	5603.28	3722.78
67	15426.6	3161.26	2035.26	486.475	4475.73	5391.02	7095.82	3539.38	2411.05	2326.38	2216.31	552.445	955.38	1573.1	776.43	246.28	2160.36	4295.55	1358.56	1087.77	1625.38	2223.63	1675.78	980.235	3453.83	5590.76	7476.44	1187.2	5505.22	2069.87	138.795	6413.05	8691.9	5049.57	4663.23	3458.02	4568.11	4135.81	17426.8	1870.02	4575.83	6084.87	10171.2	15692.4	5898.78	3981.07	10289.2	13156.4	4445.87
68	8069.97	9442.03	13398.8	11984.9	15410.7	25665	17321.2	16518.9	34193.4	19682	3595.08	9509.99	12745.9	9057.64	22990.2	17154.5	11195.3	11620.6	30516.2	6749.26	5939.28	11021.2	12015.1	9083.01	9839.68	13196.6	13201.4	4905.24	6114.67	17466.1	13081.5	11452.4	11953.7	17599.6	7468.59	19063.6	15056	19956.4	10193.8	7813.23	10338.5	7956.8	11475.4	6389.23	7844.24	24490.6	18041.6	10155.5	11577.3
69	5446.43	5033.75	2249.95	6654.03	780.67	2078.4	560.29	1175.08	11.665	392.03	5223.24	1774.45	4046.92	2149.12	1437.47	848.99	919.89	1342.53	471.19	4326.21	5320.62	1214.84	1481	1353.66	2389.82	2412.06	1894.18	5681.89	5909.68	2091.89	1304.97	3456.59	2781.49	1438.88	5812.36	238.915	2430.09	439.265	3506.82	1102.79	2981.05	1779.06	1286.39	4759.92	490.61	284.69	1207.74	2969.18	369.48
70	7041.55	13011.1	12873.3	15042	11511	6809.37	7081.77	3191.54	69.34	1097.13	2907.49	2703.43	6106.87	1300.11	122.89	40.76	710.18	0	13.48	1761.16	2716.73	636.385	2956.95	386.115	1702.75	440.49	744.775	2494.74	892.975	844.835	756.59	777.165	2430.47	1972.41	4073.55	6260.09	1590.32	4858.53	563.1	4527.07	7869.22	10893.3	4514.67	877.035	3187.99	12370.5	10084.9	1883.19	918.47
71	19274.5	16752.7	24846.2	12360.7	15993.6	130180	14974.5	12471.8	9537.26	25285.8	20007.2	20843.8	13452.2	18406.7	53302.3	12347.3	11533.2	15075.3	25159.4	13644.9	11234.6	8414.35	35850.8	13120.6	8034.18	17369.4	13422.3	10352.4	7919.34	5823.13	7978.39	6655.18	6239.6	17060.6	10910.6	12915	6974.99	17045.8	4977.29	6455.71	5375.58	4763.06	991.06	4864.96	7196.18	18841.5	95601.2	18230.6	64366
72	17876.2	19189.3	15463.9	5375.35	106944	9954.9	18057.3	24576.3	12298.5	23479	7555.8	3499.53	3062.68	3711.51	5960.1	11350.9	11912.8	7313.58	13580.2	1801.21	859.925	2301.32	7034.39	8931.01	11788.7	8801.33	9400.79	3559.81	3274.6	7612.65	15305.7	13049.2	9287.56	47037.7	7487.94	10616.5	11466.4	21070.5	7651.01	418575	4093.28	37863	98206.8	22302.5	432867	17420.5	25363.7	11526	15185.3
73	1269.59	3214.91	9065.33	78761.1	7625.84	2131.06	9345.45	9997.98	876.28	20587.4	2932.4	8090.72	19944.2	4760.41	881.305	8376.84	11316	4877.83	12289.6	3517.38	9841.07	1971.69	5401.77	5816.57	13190.3	10322.9	10447.3	908064	368940	4735.98	28264.3	33190.1	15808.2	89716.7	50395.7	10600.8	2.47047e+06	275962	28321.5	641746	10390.6	829224	146780	10464	759301	6306.93	6697.42	6624.3	17777.3
74	45834.6	13916.5	7773.31	58338.2	7981.42	9593.33	3067.92	9717.67	2986.02	26849.3	34615.1	176240	72290.3	2.20952e+06	13066.1	16122.8	24854.8	46946.5	67250.2	6417.26	19619.8	22778.8	5598.97	4710.07	8527.6	50562.1	18709.7	109393	10164	3246.06	9067.4	12566.1	1.32957e+06	42332.8	56724.4	7668.62	12911.8	15885	271197	55445.9	4230.93	4658.51	18627.8	790376	58877.9	13323.2	14543.5	42073.9	11742.6
75	18137.3	18246.8	19960.9	1.27236e+06	14232.4	10929	9540.95	12581.5	12507	35572	17472.1	53292.1	1.47237e+06	123494	14360.8	331784	14611.4	15177	79456.1	7313.63	278517	8718.92	7932.23	11626.5	6361.44	8590.98	14275.6	84937.2	4785.56	3131.76	11883.7	6477.38	9144.76	16750.6	531333	129278	108770	251917	1.18927e+06	1.37857e+06	4492.33	10570	8160.1	27943.8	16313.4	16082.5	3726.93	5353.48	9773.56
76	289698	14429.8	18526.9	10796.9	26052.2	21189.4	13374.6	19683.7	324087	37947.1	152755	207552	186346	1.38939e+06	141939	167420	227398	248071	347708	13553.6	18210.7	25322.4	16211.9	14845.2	9507.65	43876.9	18295.7	8438.6	18336	12755.2	15935.6	11133.7	30254.3	23706.9	30862	9181.78	9169.49	14292.4	94348.7	13784.3	6399.62	11674.1	15305.7	111701	15458.2	13402.7	7166.34	28784.4	12602.2
77	1587.61	2841.85	1470.12	2951.94	190496	435.495	8958.09	12563.6	2097.74	20629.6	5900.55	4335.28	7857.08	15408.5	9518.56	10286.6	21107.4	12809.4	16615.7	4397.66	10745.5	32792.7	12787.9	17870.2	23273.4	26949.4	32431.5	8622.25	277237	12870.2	34534.3	14250	19901.7	170478	64060.6	5725.24	337706	18977	7634.31	31433.3	211360	2.85221e+06	1.32642e+06	82043.3	2.54553e+06	25711.1	24472.8	7405.22	33389.9
78	33814.1	11326.5	19038.4	21710.4	25363	28355.8	48553.5	20093.3	28487.5	38467	11303.4	22645.7	29765.6	46681.2	30830.5	50527.7	20037.5	36759.1	26378.1	13652.9	37535.5	15093.3	19590	26874.9	18499.3	26301.6	20048.6	28048.7	25784.5	20734.7	9358.15	23877.4	24198.9	9546.05	14338.7	22082.9	18409.2	11579.8	15563.8	11236.8	4570.53	11491.4	8594.35	6951.76	5706.43	29131.3	2298.01	15358.6	2202.94
79	4206.65	6104.02	9825.41	8987.57	21168.5	15605.9	3599.75	9102.59	10907.3	20778.6	7517.24	7016.51	5180.7	12300.9	7893.2	6021.6	7701.24	8492.01	22252.7	5306.32	8899.62	14300.9	8976.01	9569.42	13134.4	10318.3	19878.5	8053.82	3664.53	9187.33	10072	8306.52	8563.7	12223.3	5326.48	10076.4	12411.1	13599.4	13736.8	19645.2	5392.93	9219.25	12862.7	10848.5	24334	13832.3	13788.4	13683.4	23066.8
80	11889	11855.1	9001.6	181689	13840.6	13198	13282.2	123482	80610.1	95472.6	50922.9	340197	240428	33529.3	2.06978e+06	1.32631e+06	227400	58378.2	2.02282e+06	3902.18	16550.1	8285.12	17331.1	43632.4	48493.7	57599.4	44832.5	62162.9	552.11	2746.03	9227.32	31564.6	1.23249e+06	243316	29100.8	342760	325471	51377.9	1.02346e+06	1.70962e+06	16699.6	10316.4	18783.9	22083.3	92527.8	29032.6	48616.8	475688	917474
81	12336	66976.6	35484.8	59985.2	77072.4	118078	64336.4	36921.9	19715.2	42413.8	44085.8	30715.5	38452.2	52288.3	51330.8	44284.8	27043.2	20693.2	32699.8	26765.8	37968.7	39933.9	35705.1	22748.9	26699.4	15898.9	41086.9	21392.7	24753.5	27756.6	24539.4	29988	31127.5	34526.6	4454.33	12484.4	4811.38	26202.7	17273.5	30507.4	10283.3	11582.8	18566.1	19352.7	41228.3	3838.81	36157.6	13971.4	35037.9
82	7679.16	3124.16	15423.1	7236.83	5059.34	7508.49	9508.45	6201.59	13644.3	3811.62	2481.05	8735.36	4663.43	5773.68	2848.22	3445.27	7857.9	11530.6	5566.18	4495.65	7512.77	2099.93	2037.84	2615.55	4080.1	2857.76	15330.2	7303.55	2362.02	5357.99	5896.31	5231.21	6774.84	3624.41	1525.64	2341.23	5318.57	5662.53	9689.48	2194.09	7062.89	6610.99	8023.22	2695.42	6529.56	2166.34	12939.2	12481.6	3892.51
83	5.945	1291.39	120.64	7863.39	310461	3106.07	2018.88	6251.47	9470.03	37651.7	3408.09	5030.11	9278.52	579397	10330.9	6312.91	13341.7	11903.1	17157.7	1040.81	7282.96	287246	4559.59	7598.32	14302	13025.8	18209.9	7722.4	147061	7038.25	6487.17	13763.1	24524.4	25976.3	414674	10032.2	52915.3	59324.7	87083.5	307068	246509	188809	1.00238e+06	1.98337e+06	2.69868e+06	15853.4	30485.8	27897.1	38115.6
84	13264.2	12244	13941	16937.8	21103.2	24814.7	14936.2	19598.1	14818	23552.7	16784	37971.9	10188.9	21275.8	18394	19131.5	15290.7	11134.8	79884.8	11037.8	9653.45	6985.37	10301	9359.94	15826.7	10491.2	24288	19453	13154.5	7412.36	7472.57	29211	14801.6	55863.9	9230.25	6595.71	10130.5	13024.3	11516.8	19216.3	11665.7	18164.8	33791.3	16931.9	39667.2	14830.2	35070.3	10399.9	48953.8
85	58391.3	21875.4	23921.7	115185	34457.5	58829.4	28682.3	46756.9	51786.6	82797.8	106519	847601	214570	88236.7	3.40729e+06	2.96496e+06	82347.5	31218.5	598039	24521.4	34128.5	28541.4	101184	47134.2	11809.6	85127.6	29729.5	91569.9	24128.6	25274.6	6612.6	14155.5	2.96128e+06	244423	27403.4	460601	1.70637e+06	43089.3	569238	460994	9948.18	3347.51	18499.7	135472	88604.9	286978	38516.5	2.49973e+06	823226
86	161504	5636.02	3404.34	10311.7	14765.5	10990.9	8860.99	15450	13721.3	48678.3	89851.5	19649.2	45766	44491.4	40722.3	33500	367465	102277	471237	8480.85	12129.5	14885.1	11142.3	15816.8	15475.8	10696.9	14717.8	5565.4	7021.42	10895.1	7952.8	10263.5	18738.3	15927	8178.61	9576.29	9427.36	22815.1	16556.6	38578.1	13993.6	10521	16277.7	15832.6	23310.7	10217.8	38478.1	13140.3	20850.7
87	1591	2545.08	48081.7	172013	5511	7187.09	4862.62	29802.4	120166	59747	7222.6	1.9443e+06	12535.5	8843.33	7490.3	26516.1	13002.8	43339.2	29848.7	50129.1	9808.51	4087.5	6461.45	11652.8	18783.7	67600	26212.4	2.32952e+06	34767.2	12091.1	12668.4	77499.7	3.53965e+06	472384	213754	9679.39	90033.9	92750.7	200348	135987	16992.9	35807.2	18714.2	271141	42520.3	11722.9	13997.8	68749.8	15083
88	34461.7	106148	12536	5686.33	14423.3	52268.7	9742.5	35962.9	13372.4	43676.4	57759.2	12318.7	16483.7	23736.6	43074.2	13079.8	35664.9	25389.7	73175.8	30912.8	41011.8	46278	62039.9	37956.3	83643.1	34987.6	99591.4	31844.4	23797.3	37261.4	30885.4	33034.9	23838.5	56563.6	34071.6	35370.6	48701.1	41645.9	14552.9	43282.7	61830.2	40775.3	45404.3	26466.3	44661	39407.6	75757.8	60119.4	49863.8
89	11295	4481.51	5416.85	1060.68	1170.63	880.905	657.795	1125.62	10599.6	2049.92	3585.72	4571.33	2360.38	657.835	521.595	1820.91	3000.94	4039.34	1998.99	5905.28	13561.1	2343.2	2609.34	3643.38	363.595	7050.85	601.985	14004.5	4549.17	8625.43	13228.7	3423.33	6001.44	4833.91	8616.69	3796.45	7370.75	1120	3770.25	294.82	13256.5	4673.47	5858.95	3548.46	772.915	11897.2	3878.2	6856.55	49.595
90	21603.4	12373.6	14188.4	20544.6	53357	622782	51707.2	50483.8	22012.4	53194	19188.8	19838.3	22253	24317.7	369556	27916.5	12060.9	25783.3	27798.9	15135	18575.7	15438.3	341548	11430	14364	24230.9	16787.8	7925.92	15667.6	166955	5621.01	13173.3	17237.9	22771.5	9101.89	166556	7257.75	15331	21498.1	12711.1	256996	2865.3	19753.5	34957.3	16988.1	256909	385770	193605	563827
91	5066.18	718.675	5128.4	9532.69	374.975	845.32	4316.51	83.47	10479.1	476.05	2114.58	738.355	5120.18	3910.98	1416.76	2613.32	805.525	13328.3	2146.45	3771.33	2117.29	2247.03	1802.76	4853.64	1236.89	6126.6	1619.02	3014.28	2685.97	2835.64	5103.42	3027.42	5448.66	247.79	7794.01	4115.85	5787.39	3164.11	5713.94	1031.86	5042.48	11527.1	11536.1	5240.76	1533.64	9686.36	2237.22	10137.3	1914.79
92	9293.44	9880.95	16494.1	10740	7418.41	597.4	3779.07	1391.07	157.87	589.09	4474.61	8762.7	6001.58	5300	791.87	6917.09	342.37	2901.49	3334.36	5019.45	8290.14	2901.94	3687.01	2955.28	1292.96	199.88	1297.58	10191.2	2300	2751.6	4964.53	3130.66	7595.3	2218.17	1542.02	3293.66	9403.68	2748.19	3417.05	4150.75	2950.92	8777.4	3044.49	3657.82	3528.39	7909.52	2453.9	7695.67	753.895
93	18985.4	11477.2	13800	10992.6	1.83596e+06	7015.83	3210.43	19842.7	6460.63	21338.4	4642.16	13346.5	1564.82	302898	2197.47	2767.97	8641.87	5819.73	14972.2	11169.3	1730.85	396523	6470.52	1454.53	3831.33	215.75	12135	5438.5	291218	3898.66	497.415	10177.4	822.665	8523.27	256542	5826.08	1190.82	3901.8	2216.33	5598.24	192759	318607	952286	106944	1.09731e+06	1044.94	10750.5	1211.69	10977.4
94	74402	63009.4	31478	82474	232471	73554.6	57064.8	40753.9	18224.9	47022.9	63572.9	61710.2	48698.8	51558.6	40275	46506.6	33944.2	26653.7	25664	58540.9	37004.9	44053.8	25101.8	59556.3	29816.6	13084.1	3650.45	55423	42102	13994.9	28141.3	29843.5	5456.29	12024.3	180537	27907.8	48107.2	79863.2	16142.9	33724.2	27055.3	31215.2	580690	15270.8	58257.3	11211.2	2116.18	7148.62	7038.77
95	7162.75	3484.67	8609.07	7166.6	1099.39	1882.43	4907.24	956.62	4750.58	3792.59	3822.13	3358.58	7389.8	2993.65	3187.65	6064.05	4699.82	5906.2	4810.52	8110.64	8090.98	4092.51	5916.36	9259.45	6107.1	10414.7	8587.84	18060.1	8562.18	11408.5	15002.4	10902	16461.6	12177.1	11326.9	13929.9	16145.1	11039.4	16305.8	12417.9	5197.95	6182.19	2244.22	6585.43	2783.63	7892.24	3529.28	9281.92	5285.38
96	23476.1	26921.9	21179.5	21738	26450.1	39296.7	22853.6	34145.5	25753.6	44200.8	22919.7	21636.3	19365.5	21784.6	34131	23652.1	24294.2	1201.36	21445.5	15661.7	10715.9	22088.4	26194.5	19779.3	18924.4	19787.2	26316.7	14628.8	17596.8	21017.3	14484.1	13634.1	18252.5	21264.4	15065	20536.8	13937.1	15709.1	17413.4	20032.8	21969.8	23656.7	19942	21223.1	28337.1	17281.2	27347.3	24904.5	28836.4
97	24615.2	24374	17940.1	13215.8	11614.1	7621.34	6560.81	2106.09	3167.02	3857.45	28197.6	20910.7	7366.99	6841.63	4701.85	8772.78	976.85	1565.74	1067.53	16149.9	6014.1	3908.02	3675.6	4849.71	182.25	1343.4	635	7476.84	3805.11	3102.58	4900.97	468.04	1409.62	1071.2	3656.05	3948.82	3749.39	730.71	428.31	989.965	4479.56	4817.14	1251.36	811.65	52.15	2819.51	5407.09	872.93	638.355
98	51436	44401.8	39634.7	44393.2	48632.4	45067.7	33272.4	24036.7	17215.1	28670.4	42979.2	19175.6	15161.2	21602.8	14556.1	20557.4	17688.3	7399.3	6863.37	20956.7	14343.7	15355.4	5819.68	2347.63	3015.15	6386.95	8308.66	10171.1	15040.1	8702.9	4698.21	5063.63	3438.84	10304.1	8080.52	852.065	1419.08	763.365	1383.19	5568.02	1138.7	851.73	464.65	1673.75	6133.61	41.29	3784.83	1781.92	11233.9
99	9347.13	11875.5	15285.4	13654.6	13698.4	15912.8	22206.9	24124.7	25394.3	57758.6	6368.99	12141	13123.9	17767.3	12764.7	14048.6	25532.6	27166.4	59253.7	4011.96	5850.88	8533.4	9310.99	8515.75	20087.6	17225.8	32988.3	8236.23	10370.4	6694.92	8599.47	12566.6	16394.1	26939.8	6074.88	5662.41	6203.86	20431.8	10303.2	62616.2	4403.51	3628.89	8755.67	5489.03	27321.5	3359.56	9594.06	8106.68	24674.8
100	650066	45589.8	58748.5	169336	16903.6	3996.13	2348.74	8225.16	71197.6	113298	114925	63488.1	325998	187794	89664.6	83378.1	313490	192351	892661	23824.6	29092	546.75	1160.25	98.665	3204.25	29996.3	3250.93	8105.04	5286.65	4334.02	3630.91	42103.7	14101.8	55332	39232.3	17202.7	20013.1	57015.5	78845.6	344296	6056.74	312.385	2531.5	34876.5	3134.62	176.345	7904.47	25915.1	4116.72
*Shown are the fluorescent intensities of glycolipid antibody titers, which were subsequently converted to the binary logarithm for PCA and EFA
[truncated: 6 more columns]

## Sheet: Table S2
Table S2. Anti-glycolipid IgM titers in sera from GBS patients*
Patient	GM1	GM2	GD1a	GD1b	GQ1b	GalNAc-GD1a	LM1	G-C	GA1	Sulfa	GM1/GM2	GM1/GD1a	GM1/GD1b	GM1/GQ1b	GM1/GalNAc-GD1a	GM1/LM1	GM1/G-C	GM1/GA1	GM1/Sulfa	GM2/D1a	GM2/GD1b	GM2/GQ1b	GM2/GalNAc-GD1a	GM2/LM1	GM2/G-C	GM2/GA1	GM2/Sulfa	GD1a/GD1b	GD1a/GQ1b	GD1a/GalNAc-GD1a	GD1a/LM1	GD1a/G-C	GD1a/GA1	GD1a/Sulfa	GD1b/GQ1b	GD1b/GalNAc-GD1a	GD1b/LM1	GD1b/G-C	GD1b/GA1	GD1b/Sulfa	GQ1b/GalNAc-GD1a	GQ1b/LM1	GQ1b/G-C	GQ1b/GA1	GQ1b/Sulfa	GalNAc-GD1a/LM1	GalNAc-GD1a/G-C	GalNAc-GD1a/A1	GalNAc-GD1a/Sulfa
1	1.8699e+06	0	0	560645	4381.22	3363.84	3144.45	59225.6	636542	161027	1.11085e+06	709276	1.47905e+06	1.0448e+06	759898	930281	1.4878e+06	1.42324e+06	1.59851e+06	2619.97	13109.2	4988.86	4403.03	18259.6	27647.5	116255	61658.2	1201.56	3466.12	12083.8	12012.3	38880.9	54459	53475.8	92641.7	74789.8	83902.1	305442	619382	625898	18692.5	67821.1	47730.4	91752.7	75030.8	43032.6	68231.8	100540	112576
2	83550.4	68572.7	56893.5	89761.4	85021.1	81820.8	51467.3	55353.8	24299	36890.8	99480.8	75338.6	86691.1	91321.7	80286.7	49589.7	51632.7	35196.7	48079	180179	99585.4	70011.9	58494.8	27159	40790	45258.9	19666	102893	60735.8	50847.7	28491.2	48586	43934.1	32995.8	46824.1	45413.9	52799.1	26488.5	16190.4	21096.2	47313.9	27824.7	28312.2	33199	30582.3	36954.4	24695.3	38654.5	29024.5
3	1365.39	8442.98	13584.6	24077.1	36846.8	60174.2	74199.6	110685	83031.2	91193.6	10089.7	20559.2	26936.9	56770.1	63946.7	75901.9	72272	56904.2	62033.6	39166.4	41929.5	50273.1	64326.9	82981.5	88060.8	60562.9	58870.6	23544.1	47129.8	70221	78319.1	70092.2	40116.5	58614.3	39895.3	70646.5	91387.8	80449.6	57420.4	65939.4	58673.8	84400.4	73179.9	58180.6	53085.5	66163.2	79618.4	68149.6	108890
4	451968	19487.5	4712.4	34407.2	25243.3	131044	26078.9	84405.5	18417.3	25641.1	283699	194720	444190	519425	478114	354915	459495	306874	248758	131125	96534.8	67394.8	286155	89046.6	93632.1	37901.9	31603	49050.8	44816.9	62078.9	75917.2	23851.9	6173.4	28592.2	78133.3	53097.9	16113.7	127756	51558.5	134093	32271.1	20412.9	34934.5	25549.6	7780.77	11287.5	284737	88819.1	118462
5	19594.5	34658	23420.9	36061.5	29184.2	28807.3	44246.4	59423.9	40919.1	46042.1	38181.8	34213.4	34154.2	25638.2	33110.3	33879.8	26438.5	45241	49304.8	50583.6	25108.8	28928.6	23386.6	23973.9	42621.3	33969.9	28119.1	23273.5	29489.1	19918.3	34863.9	30532.9	25390.4	34427.9	37635.8	26580.1	29103.6	46091.2	48009.6	31561.9	29521.5	38295.4	30619.2	29546.8	36308.7	31969.5	30300.6	26218.7	23379.3
6	248840	36257.6	45002.4	53550.9	37516.8	206928	24453.9	40995.2	201386	40473.9	161990	59751.7	76238.9	76549	289410	51765.9	134612	238776	151639	76143.5	45341.7	34391.9	248389	48656.7	51267	68991	49184.8	29482.7	32613.9	151098	30403.2	33880.9	50795.1	34255.6	21399.3	52738.3	15997.7	27605.6	59262.4	41629.3	40665.8	18783.8	33537.8	44462.9	32181.7	51225.5	66162.7	110505	73321.4
7	884.99	6732.36	1412.14	2840.23	12406.7	16407.9	9096.69	24390	30755.6	192770	7534.31	15902.9	11282.7	26684	51839.6	49276.5	107429	82703.2	118360	28041.2	25648.7	33094.3	50039.2	58982.7	85926.5	92206.7	76431.8	21646.6	31330.9	54116.6	63660.4	71580.8	77402.7	74416.4	14358.7	40264.2	50987.4	65163.2	72205.6	69295.9	37938.1	36386.2	56630.4	69303.6	107592	37991.4	76218.9	75492	55932.7
8	30924.2	16932.5	38179.9	27870.2	38025.2	18506.7	33912.1	54027.9	40324	7162.94	19056.4	20525.8	30739.5	29871.2	31075	27921.4	49584	30179.4	5233.09	42947	30712.2	43589.6	32953.8	50504.2	46815.5	21083.3	15542.9	32077.6	41952.2	40337.9	36763.5	35161.4	47122.4	16400.4	32786.7	23178.8	22241.8	34248.1	33187.7	14175.6	32667.1	32771.5	33898.9	35598.7	21519.3	36900.3	45872.8	37385.3	11572.9
9	49270.7	43275.9	61080.9	89451.1	33676	54098.3	79007.5	31332.1	28836.7	85060.9	15918.4	39945.1	35978.7	39447.2	32847.9	58490.2	57147	65487.9	71345.9	29938.3	43283.2	31219.2	14748.4	77331.5	78201	62193	79220.6	48802.8	36698.3	30703.6	82844.8	80542.7	95239.4	93668.2	58670.1	48769.2	93228.9	66898.5	65212.6	92327.5	43789.8	80652	83670.1	108556	108711	100740	110393	113068	123083
10	175316	60075.6	42516.3	86310.3	493083	77583.7	69622.1	99498	331527	318589	161758	92243.9	92609.6	157405	101571	91566.2	201180	213128	125679	126519	118356	132639	68562.5	93886.9	104414	168970	102809	140772	401280	68458	110906	103814	135487	138634	126862	81651.9	345886	150399	153164	130107	47070.3	671722	425153	16853.1	538960	26136.7	3369.68	2824.5	0
11	21071	40377.7	34562	34063.4	56602.4	47971.6	49818.6	19657.4	38662.9	53460.2	46868.9	34806.8	38276.6	54329.5	64509.9	63772.8	35578.9	2015.9	1526.1	48570	68437.4	62339.1	54003.9	46087.8	36008.8	24465	6247.66	69120.9	46026.7	56885.2	40593.7	81051.1	23159.2	11969.9	81535.3	62166	82737.6	74707.8	32183.9	29718.1	65654.4	48244.5	42772.1	52057.2	29714.6	38240.9	52497.7	59429.4	65208.3
12	12817.7	45014.6	57936.5	59775.4	43410.8	30968.5	39224	27120.2	41288.4	30056.9	20256.8	58049.5	50446.3	41636.3	33764.8	33804.8	14888	31193.4	18621.1	51060.9	42125.7	45878.6	35501.9	28949.6	31467.4	29278.1	25279.5	66098.4	51412.6	46873.6	42480.5	39062.7	29113.8	34334.6	57869.5	37884.2	36429	34274.1	38414.6	34941.6	37556.3	30772.7	23561.3	29178.2	23896.6	29865.5	23577.2	29300.5	21995.9
13	0	0	0	857.425	0	0	0	0	0	0	0	0	0	0	38819.8	0	0	0	0	0	0	0	0	0	0	0	0	0	0	0	0	0	0	0	0	0	0	0	0	0	0	0	0	0	0	0	0	0	0
14	1340.27	5701.04	2218.05	2009.7	5075.11	21935.5	9960.07	56300.3	41721.6	38557.9	3903.09	2024.71	1968.66	9092.83	48245.8	33928.3	16558.4	33709.8	51806.1	4268.58	5935.94	20562.7	44748.2	33489.5	31985.7	52883.7	61351.8	5354.25	17136	29790.6	23421.5	37801.4	52609.6	38709.6	31168.8	53453.7	32870.9	26258.1	45601.9	41490.2	43005.4	43918.1	36117.7	60166.3	67046.4	40960.8	59602.6	53446.5	53178.7
15	16538	24276.5	44181.3	35315.6	37283.3	41627.9	26004.4	35601.8	15912.7	42422.7	26512.8	25224.7	47027.5	59121.8	58394.5	33154.7	20673.8	28052.5	35036.6	36825.8	41463.9	32271.5	34027.4	34931.8	32845.6	24329.6	38864.8	17900.4	20106.9	27480.9	23117.7	44475.3	31081.7	29073.1	28702.4	88330.3	43046	36449.9	37706.3	55216.2	39242.8	56054.7	69803.6	56986	78708.2	65687.1	50094.7	69173.9	78441.3
16	139133	87956.7	82141.1	58514	70426.2	87801.5	71509.5	89277.6	58742	45482.8	78817.1	94378.1	103462	86452.1	69038.6	79602.9	52563.3	33940.4	65900.8	63827.6	33504.5	50014.2	30506.4	24937.4	30081.2	18804.5	15539	51064.5	18304.8	37505.1	46377.5	18030.5	14513.7	19978.4	30231.2	18422.8	26243.7	31525.8	29513.9	26304	35245.3	8049.33	16003.4	26182.8	23287.9	17981.1	32286.8	17318	23940.6
17	6754.2	7705.77	20733.1	22220.4	34032.4	45759.2	8987.59	27297.5	22619.4	25551.2	6426.32	17279.8	15000.8	144747	48610.9	27459.6	30536.9	26222.8	24985.7	11066.1	4726.18	14014.9	23771.4	24363.2	28075.5	27075.8	24408.1	6545.1	17934.3	25483.3	26079.9	24801.9	33543.2	25122.8	25368.8	29913.5	30776	27877.7	28414.4	32501.1	33127.3	35708.7	38543.5	119149	82741.2	24897.1	39765.6	40556.2	46965.4
18	10856.5	15442.9	12757.5	15345.1	29497.4	37183.3	7337.08	52356.3	100552	81524.6	14437	7482.3	12531	17199	24332	12065.5	24023.7	57846.8	82905.7	9714.66	9124.2	17292	19170.6	20102.9	35976.3	71165.1	51541.3	2284.37	17039.2	16722	14863.6	26193.7	59724.9	54901.6	13170.3	16719.2	19620.5	28814.7	71090.8	49545.5	18754.5	22335.5	74571.4	93415	82650.3	18197.6	39023.8	86970.3	55184.3
19	405530	2401.24	1073.76	228164	12298.6	21638.8	8483.47	15292.6	25288.8	20371.2	207672	215627	553951	108960	818445	199037	305223	143110	1.24568e+06	33323	80099.4	22175.6	32038.2	33852.6	9548.76	77491	11235.7	47332.9	18448.1	31182.5	22323.5	16805.9	318252	7342.07	16218.2	249793	43215.7	54750	408207	600754	22641.2	11076	2778.14	70222.6	13781.2	20421.5	7106.9	593202	31034.3
20	124076	103327	99008.5	74082.5	66018.2	47790.2	44392.4	29350	45482.4	41533.6	114424	101691	86164.3	63955.1	50345.4	34259.1	32664.7	36948.8	31278.4	109219	78258.6	55903.3	28951.1	25433.9	21446.3	40909.2	22354.5	91350	63461.2	41853.2	45442.1	36399.2	42378.8	46795.3	47990.7	44531.7	41466.8	39867.4	62615.1	34670.5	26629	34195.8	36298.8	45242.1	28786.7	31518.8	32251.2	47863.2	37090.1
21	28323.6	24931.2	21647.3	25308.6	15781	16482.2	22713.4	15339.4	38965.1	21975.9	20836.3	13590.4	17649.9	16261.2	20047.3	16531.1	14096.7	32429.3	17173.2	10519.8	16798.7	17514	12644.5	14126	16029.2	23536.8	12655.3	11143	14888.6	10503.4	20238	19353.3	10883.9	7819.3	16676.5	16491.4	17848.4	15369.4	15266.2	18519.5	9983.49	24648.9	9038.32	8848.61	12720.3	17772.7	13785.4	7543	22102.9
22	296960	40319.3	14371.7	11544.1	1573.81	10889	15483	52537.2	35849	55204.6	14459.3	9393.99	26691	6634.23	2327.05	6031.43	24783.4	25539.1	51621.1	18500.4	18770.2	5600.7	6727.03	7007.67	14746.6	8850.74	22660.3	7922.34	747.06	5841.06	9556.32	23268	28157.2	28527.3	901.35	9476.72	12976.8	21006.1	27335	47454.6	1084.1	4657.15	21156.7	44315.2	54635.7	2041.63	4264.98	23087.7	37923.3
23	45247.2	35063	28237.4	41185.2	37645.9	36729.8	14476.8	26555.6	57911.5	10965.4	29547.7	73422.8	48610	22984	14652.3	8262.16	12156.4	15876.3	27538.2	46871.7	23350.1	14589.1	20434	9094.16	15610.9	16808.4	43390.1	28212.5	12224.4	21857.2	9122.62	9588.85	119525	11739.9	15510.1	31420.5	8321.24	20695.5	34990.2	31585.6	8831.5	9165.01	7409.05	67856.1	24286.5	8265.75	12041.6	42283.9	29461.9
24	19773.1	27312.9	25577.2	24116	25594.9	19327.6	20089.4	34183.8	25216.3	19158.7	38483.1	44319.9	23641.1	28322.1	36537.3	28046.2	36415.5	46796.9	39437.2	29186.6	25278.9	34038.6	52844.4	52018.2	56804.2	51460.9	38291.8	14465.1	42305.1	52534.9	40944	45446.1	56182.9	40471.2	26876.4	27618.1	45506.7	37488	25552.8	35537.4	35334.4	38721.5	45063.1	42924.9	37549.2	40172.1	34124.2	34659.9	26967.7
25	10488.1	4397.64	12569.7	7493.82	17240.4	4708.9	4634.56	28724.6	4332.46	4652.89	6008.45	2574.87	12810.3	6321.05	4038.95	6782.53	17044.5	15667.2	3782.07	14400.2	7275.5	3071.73	7027.38	5983.64	7467.62	4541.22	2508.47	2152.98	9064.5	6271.28	3849.11	7549.7	1780.62	20766	5613.53	4266.52	4185.49	4745.54	10803.5	53929.7	8962.61	16272.8	26834.6	46290.2	48976.5	25554.4	58086.2	54994.5	33587
26	8377.28	5226.16	4031.32	4170.66	11067.1	39861.2	15664.2	45805.8	18846.4	31434.1	2481.57	11576.8	1431.59	8393.68	13311.3	23312.7	13952.4	26838.7	24049.3	2251.65	7609.57	10142	8409.16	7240.17	21312.5	24165.8	29207.1	8277.41	5856.05	6231.95	9312.78	8963.1	25185.7	17191.2	11311.6	3458.3	11351.7	5377.59	16674.9	24302.9	9953.55	12369.6	19503.5	30832.5	15511.2	8992.15	9540.58	25294.6	35546.1
27	12275.8	2527.09	2546.36	4330.8	12465	37173.6	22298	64216.9	510936	72353.5	7432.41	5031.91	9176.7	31984.3	32702.5	22001.8	49647.9	293599	26577	1769.69	10995.7	22562.4	25151.2	18044.3	41758.7	356282	23094.5	13484.4	21236.3	17375.5	20230.7	50112.3	292177	19862.5	20867.5	19823.4	23085	46351.7	296799	19002.8	25403.3	28494.4	62149.8	402912	76507.8	36130.7	118631	374898	45405.5
28	21025	22663.3	16425.6	23520	17301.2	18767.2	19157.3	57475.5	46709.4	44172.9	11749.9	12991.7	24789.9	18139.3	27691.2	52253.4	57151.6	57126.7	83280.6	8584.35	9294.84	16121.9	19477.5	30962.6	33367.9	26131.8	42473.2	14367.3	14654.6	31913.8	16658.3	32726.4	26561.3	38878.7	4566.53	7609.41	25004	19721.3	29911.6	36503.4	22005.8	6703.78	24885.6	23216.2	47841.9	14436.5	28963.8	27957.4	28748.8
29	48804.6	19505.8	21342.6	19220.6	29792.7	33577.2	23413.9	41436.2	18516.1	26846.3	18522.7	19005	12770.4	18534.3	16104.3	19416.3	19866.6	14712.2	18471.8	6149.58	2940.22	5142.97	12286.1	11347.8	11274.7	16343.9	27557.4	4259.36	11642.3	16302	15345.4	14888.8	16592.4	23541.2	11618.2	14745.9	15935.5	19682.9	29267.8	43326.9	9946.03	12165.2	12730	30314.8	39234.1	6933.39	18196.6	25279	35463.4
30	13534.3	9906.94	10865	11515.1	17777.5	14431.2	27063.6	24258.4	36622.1	11656.3	11472	14280.6	16371	23336.6	7926.54	14005.1	11409.8	7762.53	26560.3	3808.57	4924.74	6570.71	5134.07	12325.6	16288.2	30917.7	19050.6	7103.61	4137.72	15614.8	8790.41	17001.5	24134.4	14180.6	8484.52	16032.9	15876.4	15135	35750.4	22615.4	9627.28	16960.1	30946.6	34836.9	29942.3	15859.5	23599.2	28842.7	25943
31	106548	94512.1	41558.7	59972.8	54307.7	34067.5	29690.5	37444.6	44446.1	61566	34253.1	10421.7	9507.33	14214.7	38560.7	22039.2	8787.06	29762.1	21179.8	2923.94	4985.54	6354.7	17118.4	12377	5438.41	9140.7	8370.35	6221.57	4627.47	8874.73	7014.92	1650.23	1209.34	2913.72	4794.68	13614.5	8888.73	8710.58	8701.01	46924.6	13218.8	3607.87	4111.32	12234.1	6035.99	4285.35	30449.8	211630	120733
32	21453.7	13821	18034	20254.7	17523.2	19880.4	6491.56	7266.34	11582	43932.4	10611.6	16688.6	10170	14084.7	15884.4	8132	11750.5	3610.39	7125.81	12873.6	8790.67	12136	12575.1	18424.6	14081	13623.9	7818.36	16235	13525.1	16539.6	10776.2	15499.8	9315.66	7915.24	10852.2	20443.1	23473.5	19537.1	20938.7	13157.1	27036.4	26578.8	35161.9	30762.6	11556.5	36478.3	30464.1	28582.1	14464
33	0	0	0	128.305	708.395	18256.2	5919.99	10765.7	69825.3	109749	0	26863.4	212.115	13843.3	17824.5	29881.9	40901.3	56132.4	48376.4	263.47	591.505	1446.86	29735.2	37207.7	39234.4	55802.4	52304.8	40870.8	13155	28668	23212	41489.4	189077	40179	52612.6	51411.7	50921.6	65550.9	119489	57306.2	43490	43336.1	65119.4	137078	71287.9	64996.3	96911.8	96203	83817.8
34	0	1660.38	678.77	1234.49	157.655	461.095	276.275	1189.13	2321.83	30785	7.645	679.01	264.21	451.67	266.59	1367.86	2603.62	6697.06	9179.98	129.62	333.2	251.83	929.13	725.835	9504.75	9610.97	8447.52	471.24	1153.81	3311.13	6986.23	13199.2	9214.91	9727.59	2623.69	4160.48	2042.3	8419.48	4750.04	8593.1	5383.22	15724.2	26807.5	24138.6	16243.7	25826	35695.6	31402.4	25306.8
35	11801.2	19382.3	36714	16290.1	71588.8	32697.7	49254.3	86284.6	78779.3	188386	60626	39612.4	28140	77214.5	56423.5	49352.9	50092.3	59579.4	94673.1	58057.4	35572.1	37633.9	47812.9	57835	34128.6	67469.5	71752.7	14035.2	29608.3	32043.3	21519.3	32475.5	28881.4	30779.7	5328.52	9431.39	24384.9	24076	21895.7	7561.16	1903.78	26919.2	65421.8	18282.4	7516.13	25656.7	43815.9	9660.61	1658.13
36	361199	20156.1	30177.1	83600.4	4918.93	4510.08	2793.15	8513.95	235369	205017	98487.6	13182.5	167481	73765.2	48180.4	30920.5	715670	1.0288e+06	2.91172e+06	7329.77	40385.5	3657.2	6016.56	7803.18	7233.95	47377.8	36596.2	3713.44	1439.21	3451.55	3926.79	3115.92	16660.9	21233.2	1901.46	979.21	6735.15	336530	298664	1.14766e+06	1374.58	2819.72	10446.5	27649.6	24483.1	7660.15	7866.14	23236.8	22398.3
37	63523.5	36039.1	20608.8	24352.6	25745.5	44123.6	26322.4	20346.7	32484.8	27902.1	16271.8	7192.31	17348.2	17544.1	18440.4	21941.6	37088.3	22583.1	39917.8	10910.5	14950.4	9091.46	6072.42	12839.4	17992.7	10426.3	10133.7	4535.78	16452	11570.5	11130.4	15931	12542.9	10180.3	5927.45	16688.6	10021.6	9826.95	15566.2	7705.75	24318.2	9816.85	15488.9	17098.8	15253.1	21513.3	44941.3	27235.1	26565.1
38	58002.6	40955.3	39497.5	35755.9	27860.6	19047.4	24979.6	22907.6	58876.4	12413.6	19062.2	29291.9	25864.5	33503.9	23362.5	23267.8	29910.3	39662.3	73639.4	14692.8	18468	15201.4	18010.7	20535.4	24694.5	33392.9	28488.2	17721.2	12599.8	16795.8	19923.7	11472.3	20306.2	28445.5	26458.9	20663.3	20257	18514.7	31856.3	26941.6	24796.5	13273.6	11759.3	15370.5	18104.2	22144.8	32835.7	14067.2	25353.6
39	23820.7	26694.6	42157.9	15150.3	26126.3	40742.8	25054.1	29202.2	26079.4	28338.9	19240.8	26010.7	18605.3	33040.7	36431.6	25237.5	52550.5	22895.2	27443.3	26279.3	18864.4	17511.3	10855	17522.6	39493	22008.9	18986.7	17675.6	40541.1	20729.6	23771.2	15308.9	17810.6	14433.3	20789.4	15045.3	12772.9	19580.5	13294.2	18122.4	16075.2	17679	33993.1	23807.1	19450.7	20779.3	16396.7	24432.4	10128.6
40	6679.06	8533.44	22019.5	16893.4	7685.05	19266.6	13189.4	17744.6	33662.8	68062.9	7537.27	25044	13525.9	13796.6	19108.1	18666.3	29615.8	39118.5	76061.8	10402.7	17060.4	22798.1	31731	14940.9	31895.3	54927.8	23866.8	19983.4	19853.6	32738.2	30183.8	31248.7	51115.2	94680.5	19700.8	43017.1	37721.3	22277.5	56676.2	47698.7	47991.1	28251.9	29616	37594.6	58120.3	51907.1	48071.9	59209.9	73647.9
41	4269.48	13568.1	23839.2	39983.8	18062.7	12356.9	18414.4	23316.9	45890.2	36205.7	10832.8	28131.9	12934.2	15622.9	22959.1	28622	39578.6	46720.1	38635.5	3785.84	22341.4	15259.5	42731.3	43473.8	51610.1	60747.7	59281.1	12832.8	10203.8	19074.1	33231.6	46569.5	60843.6	46800.8	36983.6	27741.8	51168.3	46905.3	64454.6	54302.2	45868.5	51943.5	55986.2	60807.1	44702	37727.6	83379.9	52460.4	55306.8
42	15729.9	22371.7	20565.8	36168	49954.4	45047.9	31352	62509.4	35345.2	21463.2	15130.2	25767.7	33627.1	34298.3	21268	72459.4	62065.5	35840.9	26340.4	9171.67	14422.8	38044.8	40367.4	100498	23660.5	22955	15589.6	32688.4	28319.2	25245.1	21289.9	13008.5	15651.3	22661.7	35894.7	25977.7	25422	21472.3	18122.4	30994.9	43487.4	27882.1	34809.2	34436.1	39091.7	16493	7203.75	39430.4	36721.6
43	51670.5	58724.1	77983.6	60226.9	57917.3	42850.2	28544.2	22330.7	47074	24425	51025.7	93441.1	71523.4	65857.5	33805.9	48769	33679.7	30449.5	17050.9	71212.5	61549.9	85432.7	70681.5	39996.3	55560.2	30021.7	30678.2	82491.6	61825.9	64606	44318.5	38149.1	35092.6	35078.2	69867.6	66673.5	51578.1	46651.4	49302.3	22133.1	50411.6	45930.3	27330.1	26360.6	16281.6	43912.5	28115.7	9867.14	11749.4
44	13465.8	8495.39	6466.32	10864	17605	45720.3	10612	13623.2	26933.2	16551.8	14459.5	20559.4	13545	9895.59	56918.1	17306.9	19069.3	7963.98	28154.4	28920.4	43206.2	27068.6	101955	11332.2	34269.4	18428.2	9070.25	25196.7	26185.6	43562.7	11365.4	14291.4	14469.3	12705.2	23339.1	30428.1	16586.6	17324.4	17697.4	16535.6	14334.8	8397.18	25038.5	18861.1	18106.2	27414.6	55461.8	68813.9	70737.5
45	38750.2	28978.9	27551.7	13054.9	45660	40553.3	23380.2	35942.9	58539.9	87517.4	36162	32286.7	18195.7	7818.65	18246.2	21000.6	48027	49856.9	93134.9	18809.2	11792.3	10986.2	25463.5	27414.8	38869.1	39606.8	42409.8	11664.2	12733.9	25079.9	28795.8	33264.5	50079	46220.5	14559.1	26821.3	47240.5	59468.1	32879.7	45550.3	47948.3	60104.6	57538.6	72018	81211.5	75708.9	78440.2	76645.4	51967.7
46	151001	12666	7106.09	9421.86	7827.17	29767.7	18453	39068.7	62042.9	28061.3	8125.98	18119	27664.4	44630.2	20117.7	25921.5	134186	126171	258849	5844.08	5076.82	4168.8	7394.23	9819.4	21550.9	13712.6	15949.5	6531.85	8226.43	5538.77	7767.94	13509.6	9988.43	24765.8	4282.92	5703.91	6561.17	7045.64	17301.3	30142.1	3707.93	11645.1	11762.8	15292.4	63465.3	8951.07	8432.03	12791.5	73809.1
47	88366.3	19632.1	9557.58	23719.5	17227.7	33257.3	24321	88032.6	180737	58532.8	63121.7	85532.9	74163.6	61566.3	69387.2	66226.9	83949.3	122859	134134	17491	18916	13294.8	46473.7	27835.7	20676.9	34046.2	26665.3	27715.9	11919.8	11368.2	11860.8	27666.2	49212.7	23798.2	25392.3	31320.7	21720	33641.2	47133.7	50076.5	15296.1	13927.4	16108.2	35236.4	15597.6	10362.5	35526.6	49976.2	18874.6
48	7906.43	21310.1	13023.3	9798.49	16562.7	44418.1	19612.9	19567.5	27154.6	69737.8	3577.19	2617.82	11422.5	19540.6	17786.9	15738.8	10354.7	22390.3	57565.9	361.375	4096.03	9997.5	49989	29332.7	13243.3	24576.8	68100.7	3249.24	2786.44	6068.74	24863.7	3918.93	20403.2	41889.8	10782.3	2776.13	4800	12150.8	16939.9	36109.7	30603.1	13789.7	23152.4	30755.5	33497.3	27448.2	41649.5	31525.1	36552.1
49	4949.05	2108.86	1169.09	831.93	6113.81	11556.8	3360.87	30920.9	71412.9	72278.3	5361.07	7971.78	8720.57	5891.38	26396.5	18436.8	27275.1	38362.9	58833.7	5980.16	8189.35	20665.7	35525.8	26052	37738.3	58281.4	58571.4	1631.82	9075.75	26242.9	30140.7	14502.8	17943.4	33563.2	10966.4	13392.8	14513.8	4526.64	14113.9	31902.3	24452.9	17004.3	14882.9	22434.5	96943.5	21688.3	26999.9	45474.1	39183.1
50	843.98	109.28	111.415	2148.82	11712.6	7750.07	10545.4	11773.4	7597.69	64905.1	249.085	1146.98	3073.61	7538.7	2527.51	11289.9	15460.5	16123.2	28718.6	2040.57	3275.82	16568.9	21595.3	28406.3	24871.1	21509.7	28904.5	10286	7031.12	18061.9	24595.9	27732.8	26489.2	26838.5	22639.3	19605.4	15521.5	33996.2	34347.9	38641.6	22998.1	32065.4	34606.8	23943.9	42851.3	24911.4	15241.9	19929.6	28779.6
51	29040	27916.8	46789	75901	94793.3	93632.8	91940.2	65765.5	116359	50361.4	17299.2	29875.2	68015.7	78121.3	53025.1	74255.6	109791	57630.8	28379.9	17914.1	46294.6	46182.3	45966.8	69507.1	56871.4	53011.9	21372.6	34043.3	41969.8	45603.4	51929.5	23718.9	43554.1	17292.6	37352.6	38259.4	19649.1	15682.7	25286.5	23499.3	47709.8	37732.8	12720.3	33429.4	29755.1	40968.8	21109.7	34035	45272.4
52	3004.23	54762.6	6764.81	11282.2	15823.4	48784.8	10258.9	74599.1	47467.2	55839.4	28806.4	18405.5	14531.6	26934.2	30932.4	21950.6	22728	45919.2	59284	33845.8	59366.6	86254.8	84258.4	47497.2	160693	147035	226608	36195.9	41919.5	64921.2	40311.2	46611.9	48231.1	82364.7	51464.2	97065.5	105148	76675.4	92344.1	100802	66985.4	79586.8	80750.1	94203.9	70834.5	81986.8	121959	110762	97723.6
53	32472.8	8.67064e+06	4935.94	1316.89	6965.36	4.07504e+06	53406.5	179675	67113.3	133514	4.57139e+06	654.82	11915.7	15700.6	4.21223e+06	47623	140245	64861	149266	3.84305e+06	5.00414e+06	6.04822e+06	7.21051e+06	3.94259e+06	8.12416e+06	6.66854e+06	7.77848e+06	31544.5	46795	2.87055e+06	40758.9	189485	65764.5	98640.3	35433.4	3.00577e+06	47874.2	73184.4	53735.2	65896	2.25459e+06	39716.5	89333.3	59696.3	99319.6	2.17302e+06	4.27842e+06	3.74601e+06	2.41329e+06
54	19558.1	10055.7	14103.9	19760	23031.4	23729.1	20751	23729.7	22684.5	20900.5	3196.38	3831.53	15128	26396	13940.4	15977.3	13338.7	56465.7	19149.5	2832.56	9324.9	11474.2	4696.14	15986.4	17973.9	19320.1	12676.3	3622.76	15304	14177	18821.4	10926.9	10374.1	8344.24	15613	15450.6	16012.4	9378.69	8453.01	5906.4	23439	16426.8	15856.1	4827.18	2401.66	25294.9	15992.9	14722.8	11144.6
55	15939.5	2745.09	640.225	7014.53	26735.2	33695.8	28424.4	31068.4	45862	42700.8	6257.24	5535.49	4595.22	11876.4	36472.4	40880.6	27704.5	80922.8	25305.8	1118.33	5022.94	7234.41	20347	18566.3	42063.1	13895.4	11470	884.985	8777.83	13960.5	11546.3	21475.1	10991.5	9207.63	3436.42	7663.65	8708.72	13646.2	11324.6	8804.82	7088.01	11346.6	6114.23	8173.03	4044.59	9804.32	12864.4	20095.8	12747.5
56	14717.1	12485.5	13184.6	20138.3	35493.1	27228.4	39723.4	59606.8	145544	67807.8	10651.9	10828.9	13981.5	15528.6	41452.9	32191.4	127702	118665	82204.9	5173.6	7254.59	5415.96	18118.6	32404.8	31746.3	22554.3	12109.2	5480.6	4246.33	13977.6	18992.6	12293.2	9928.53	7498.52	2016.23	14127.9	11510.3	15493.2	9273.25	8259.78	5972.99	9727.97	12569.1	4581.84	18674	12060.8	17430.2	20489.6	15817.9
57	2932.88	3852.55	2859.25	1646.35	5018.65	7180.52	9421.99	11353.9	26568.5	36924.7	3598.29	2611.45	8676.81	14582.8	17327.1	14932.5	18722.3	75512.1	29735	247.665	4376.15	12988.8	15003.8	16842.3	40651.2	21447.6	20427.2	631.645	11313.3	15889	14134.7	32697.4	18180	9871	12191.6	11921.5	21960.2	22653.5	28310	26565.8	11725.6	30290.9	34466.2	25106	19470	28941.3	36647.3	17826.5	37218.8
58	1209.59	3050.63	1143.89	1517.91	958.625	4558.88	14971.5	54356.8	31114.1	28514.3	863.055	5319.84	2095.3	900.49	652.31	19774	41281.1	81239.1	25134.1	6504.84	2155.62	2220.95	2661.24	4244.32	51150	18312.8	8984.66	2260.3	1270.55	1987.94	7017.28	22280.5	10907	7866.91	4562.69	2289.62	5101.56	12574.2	12549.1	5271.57	5247	9777.39	34123.9	15938.9	11126.4	8969.08	42597.4	25521.6	12068.4
59	16430.8	4117.38	35677.2	6355.86	26531.6	122914	25567.3	36091.6	35630	147048	9054.32	11375.1	7990.25	16823.7	66345.3	24328.3	25775.3	23771	38432.4	13505.6	10973.1	10896.6	87353.4	25949.4	27570.4	27117.2	23288.1	7664.52	20899.4	76474.3	43127.7	37290.5	20605.4	63499	16468.4	55460.4	18444.7	29125.1	32978.8	36147.9	91072.9	19513.3	34936.8	41122.2	48929.5	82377.2	101100	68216.6	116775
60	5959.85	5978.62	12302.6	14116.3	30492.8	447653	49183.5	115990	115791	126107	4759.89	11638.1	20642.8	30890.5	282019	59828.4	83953.6	100802	124301	2910.2	21134.7	27773.6	386791	69096.3	88343.1	92717.9	114609	15902.7	36571.7	159067	56390.8	67398.5	92663.8	109173	33811	160112	57762.7	68892.9	97124.4	80567	157660	35899	54995.3	85406	111759	188166	329993	338680	407275
61	33301.2	83639.1	65024.9	57268.3	37212.2	19341.9	33638.7	5882.43	9429.05	12959.4	44461.9	62415.9	61183	34538	22729.4	32331.8	24201.3	25719.2	23203.4	47945.5	44888.1	39420.8	19495.2	30483.6	39194.9	24471.7	20135.3	48978.5	42868.2	27281.7	50233.7	34349.5	41138	45893.4	37633.4	27370	43409.7	33387.2	33642.7	34214.1	26039.7	26896	22804.6	24761.5	29839.3	28808.2	18012.5	27620.5	28956.9
62	2131.39	12989.9	0	10551.1	2644.32	96707.3	36004.3	70.77	12672.1	10652.7	0.52	317.215	1726.18	335.765	33869	16026.2	946.7	36426.5	4313.56	0	0	773.49	54629.2	19946.7	18908	2472.94	8190.76	0	5018.11	29663.4	12663.6	32910.8	2200.53	337.955	5348.68	54025	40155.7	13848.1	1888.37	263.05	49116.3	118722	59440.5	15685.2	9991.3	165183	132570	57373.6	36687.3
63	54803.8	2556.06	1647.48	2594.9	1275.03	5629.27	4490.56	5429.27	237391	115029	2433.81	1520.21	14968.9	23043.4	24762.8	22621.5	143941	137928	321740	2714.99	4851.01	6052.6	6925.07	10971.3	20533.9	96498.7	33241.5	6189.76	13249	19814.2	22424.3	36993.9	53193.1	27247.9	16381.5	27762.7	35120.9	65895.9	89560.5	118284	38240.9	45825.7	46787.7	119283	27160.4	42547.2	43756	90136.6	41328.4
64	60331.2	7139.86	33171.7	4777.15	5097.43	239623	8912.19	19157.8	65259.2	39478.4	13796.9	10787.2	11673.5	23611.9	120149	17235.7	58735.7	142552	154028	3007.4	3044.26	6457.67	92079	8076.9	25646.6	36476.8	27859	4739.73	12310.6	33059.7	15235.6	27890.9	43415.3	45507.1	3689.25	14883.5	7964.53	11415.2	28851.4	17604	10358	6654.09	16868.3	21692	16170.1	8339.21	56433.8	63823.3	44902.5
65	1.93105e+06	3286.38	0	514840	350.145	511668	34584.6	106428	2.83976e+06	130857	1.03139e+06	324048	1.22142e+06	785960	1.44159e+06	1.01537e+06	3.79342e+06	3.74663e+06	3.75947e+06	3448.76	101812	726.535	466093	21649.3	58195	1.10811e+06	45990.5	45078.6	1075.8	406956	26536.6	37129.2	137282	29474.5	112381	323837	124524	404493	2.59301e+06	853435	333189	55410.6	47953	713866	35557.6	946591	1.18362e+06	979079	750723
66	19998.5	22727.4	26365.6	27850.8	14912.4	12159.4	14300.7	2918.05	7964.16	3356.14	17675.2	20854.4	20972.2	14194	10049.3	9906.72	6214.14	1.89	4335.55	22044.1	24285	22245.8	17079.2	10277.7	331.365	8107.44	15516.4	26030.5	23181.4	15093.2	18829	16581.8	21273.5	22001	18700.8	21660.7	15814.3	19614.3	21218.8	19743	19912.5	16323.1	7061.74	25829.6	21107.3	12460.8	10421.2	14849.6	13478.8
67	48830.4	15004.7	21380.4	14338.5	20445.9	11297.1	18423.7	7726.45	6600.82	4809.48	9718.12	8520.42	11344	4580.38	7007.06	5841.82	9697.75	3407.87	13216.8	7219.45	4732.15	8112.7	1584.2	4664.74	3268.43	15254.2	24018	11472.5	11078.5	12841.9	14810.6	22965.5	28876.5	29369	17460	16160.2	14752.3	27620.1	35397.5	30425.8	14986.3	17605.7	18351.1	32329.8	31704	16982.5	22599.9	28267	24517.1
68	19748.4	24120.5	20676.7	36045.4	26286.6	118924	32576.2	28655.2	259330	65056.3	23714.7	31307.8	62925.5	41906.2	187350	49834.1	37399.7	95857.7	67474.2	36984.8	48931.6	44592.6	150337	34763.7	46355	63734.6	47419.8	36473.3	39027.6	79641.6	28266.2	26973	45885.1	41231.3	30313.1	81852.6	40679.1	31563.6	37413.3	26408.1	72825.3	28601.5	32542.8	32387.1	21533.9	62325.9	72950.9	55263.4	50060.3
69	31091.1	25743.2	38716.3	34535	25145.6	20521.4	8567.38	11026.1	13737	6779.8	21977.8	25913.7	31020.3	17923.2	11513.1	16276.4	12119.2	0	11744.5	32438.4	25728.5	27780.7	15235.6	15529	705.32	13413.1	7386.34	29575.9	24499.7	20910.1	24275.4	19953.2	16089.4	11862.3	22819.3	18893.8	17789.3	17772.7	12831.9	9068.94	16469.4	14052.3	7849.8	10333.3	10295.1	9295.08	10633.6	7905.1	8310.41
70	24717.5	48524.8	49281.5	46293.9	30935.7	11651.2	28976.5	16104.1	58.13	397.89	23239	28171.1	33616	17980	9329.27	7406.77	7912.15	6662.82	5877.85	26970.3	23247.1	21094.7	17218.3	10922.2	17534.9	6548.2	12306.1	26700.2	19992.3	17789.2	16797.2	15113	9708.12	23490.9	28691.8	28509.9	23246.6	18632.8	12347.8	24893.2	20435.2	28141.1	23155.8	7418.68	19001.1	30416.3	26312.1	15016.4	17503.5
71	7056.65	20292.3	60487.3	53711.9	43262.6	57242.4	45354.7	46218.4	52666.8	105362	15465.9	51968.6	56103.5	58919.1	49070.2	45043.7	41580.1	82832	56462.1	34206	59112.4	43150.9	46240.4	46669.8	46800.8	35610.5	20259.6	57433.9	45476.3	32459.1	34092	22066.3	18257.2	16077	37586.4	25693.1	29477.5	23460.8	17877.7	11135.1	15878.7	27854.4	15784.9	16585.2	12176.1	12480.8	15071	10835.3	9204.82
72	21012.7	17111.4	13248.6	12373.6	8034.08	12485.9	12081.4	20115.8	10009.6	21785.8	2620.15	477.68	5067.25	3002.97	7151.49	9534.47	16928	32512	7382.93	0.795	66.05	1063.11	10066.4	9326.18	31027.5	4426.05	2056.12	3075.28	776.87	9442.65	16761.9	11654.5	6797.47	2738.34	1175.72	2800.45	9974.39	19880	7705.5	4972.61	5011.19	9422.63	62471.5	28841.4	9443.52	21942	122638	29418.8	9674.06
73	944.345	92.135	248.63	9539.59	11297.8	9059.06	13059.6	12169.1	2255.88	25366.7	171.015	1935.05	8683.54	14868.9	14381.7	14345.7	15023.8	4662.56	172.535	4261.11	15372.1	23854.9	37730.3	22873.2	22802.2	10906.7	1752.58	504285	256898	43371.4	51032.8	45987	22624.8	23225.2	68071.8	34727.4	1.25624e+06	142106	47100.5	291087	78443.7	496730	163374	42073.9	209544	54430.1	61394.8	42669	34199.1
74	867460	9402.62	5816.76	12038.5	12918.4	13555	8352.26	15475.9	57671.8	26500	461581	244471	292450	1.53287e+06	291367	268793	589089	251720	919068	2647.74	8977.01	22642.4	11172.6	10883.7	19560.3	55908.7	22570.9	26206.4	13596.5	8143.39	13727.8	18714	190273	16494.8	24008.1	8570.26	12104.8	10807.2	80528.9	24780.8	6739.03	11754.6	18769.7	217157	35809	25791.7	23244.6	45428.6	25055.2
75	45.23	394.865	617.945	26090.7	3694.13	13295.5	13540.8	5307.34	67379.8	16711.8	0	14.91	41598.8	860.96	6123.94	13732.2	34810.1	64816.3	26996.2	55.035	2796.38	3645.77	4349.12	11096	39086.4	23604	15605.8	6561.4	5406.8	2384.8	20204.5	39147.5	24133.2	18411.3	32858.9	25706.9	21800.6	40082.7	77310.7	63357.6	20507.3	33759.4	35764.4	50808.9	35716.4	52886.2	36600.3	44566.4	44164.5
76	2.27619e+06	22710.4	18694.1	31043.4	28300.8	43694.3	32142.4	31307.2	1.27507e+06	43269.9	1.45641e+06	1.38663e+06	1.0252e+06	1.67024e+06	1.34707e+06	1.39673e+06	1.40271e+06	1.44501e+06	1.48031e+06	11295.6	21115.1	22880	33936.3	20662.8	26724.1	246260	32943.5	13111.8	30970.8	24515.8	16831.1	15575.5	200938	26940.9	26092.1	13330.1	15982.4	9529.09	470207	32793.4	21562.1	26059.9	23219.7	654836	16558.1	14297.3	14016.4	271299	16571.4
77	6174.91	1313.1	1784.68	3498.73	2120.03	684.04	2844.73	6322.28	3837.93	18044	9395.83	4143.73	10541.7	5952.24	10251.8	13772.5	28016.4	25013.1	36027.5	7959.09	14518	8026.81	17565.7	27792.6	34229.8	42371.2	57289.6	9099.39	5537.29	19679	20354.9	23571.8	35927.3	27193.4	6795.56	11366.9	23755.4	19295	17826.2	28005.7	10466.9	120587	44205.4	25087.7	116750	20551	25363.7	21655.6	43900.5
78	108863	55177.1	76402.1	72584.7	68863.3	75944.9	104142	42289.1	76922.3	85673	43897.4	78283.7	78867.8	107633	68361.6	99452.1	49003	80806.5	62861	53562.3	88092.8	52513.1	47809.1	57857.3	40942.4	59065.9	50613	82987.7	67206.1	54970	39751	63932.6	72665.8	45641.1	55215.2	54374.6	64210.5	49438.4	53037.4	44383.4	25262.7	46545.4	38869.2	34021.4	34143.3	65050.6	12350.9	36895.9	25851
79	10351	10307.8	12845.7	16436.4	27168.2	51922.6	7145.62	13910.7	22615.7	34077.6	7027.72	8809.56	6928.62	18257.6	20802	5188.89	7590.43	15469.7	37822	3256.94	5019.86	7858.87	6230.01	7158.3	8903.92	16438.2	26985.9	4423.61	1809.1	4937.35	4594.8	5867.35	8678.77	13796.7	3745.02	7988.7	7118.77	8692.98	15842.3	27427.5	7227.57	5083.96	5901.79	13551.5	24027.2	13414.6	5586.85	22962.2	30451.6
80	601.69	5468	7635.81	58793.3	24966.1	12116.4	8837.4	37763.3	20969.4	158317	4522.16	160369	111594	2692.57	770129	545909	58802.2	19258.2	940010	143.255	81.875	2878.91	1091.22	15710.8	35414	25705.6	22867.5	6437.82	176.135	399.11	3874.05	21261	284134	77628.3	4720.27	170370	102368	19819.8	203728	783352	3070.14	7617.87	13822.6	17340.9	49931.8	15656.8	20489.2	406227	250207
81	14993.7	19336.8	15039.9	31531.6	36629.9	59820.4	26574.7	51557	74912.9	46310	13784.4	18914.5	36218.8	40863.3	44060.5	45455.7	32889.9	44810.7	48757.7	20577.4	28741.4	39526.7	48129	31908.7	29811.9	39344.8	30092.7	21704.7	18742.4	26551.7	32540	24339.7	46737.1	30423	7182.65	17406.8	12036.6	23657.4	39206.5	33245.6	9688.4	10328.3	18173.9	48964.8	38871.9	8176.94	46213.9	43950.1	38516
82	31305.4	16587.1	36195.4	33650.2	18598.9	10735.1	15279.2	4385.73	19175.1	17394.3	17400.6	29524.5	25054	21830	19173.9	12913.9	10769.6	22695.1	12782.6	21422.9	27630.5	15253.8	7653.42	10410.4	6587.97	13036.2	19165.1	32062.6	16311.5	16001.8	17806.3	11832.8	17938.3	15196.5	21503.4	13238.9	23596.3	16950.7	20603.2	16398.1	25121.7	24971.6	20984.4	13558.1	15944.5	16360.3	14835.9	17453.3	17767.2
83	517.22	3361.54	8818.76	205.575	4114.31	2776.05	825.525	6357.77	14080.7	71489.3	15692.9	22797.4	12248.5	20366.2	8842.7	5423.37	7059.95	12509.4	15102.2	10051.2	6781.23	6206.16	7382.43	13268.2	10343.2	11650.7	13313.6	17849	22882.9	14224.7	7795.14	12549.9	20371.6	25072.1	12767.7	12364.2	7786.43	9499.85	35583.2	20994.9	17309.7	14727.6	86218.6	228801	278284	16318	19626.9	47880.8	51841.2
84	23138.9	24465.5	18808.1	15762.9	20812.9	28768.3	26889.8	32444.8	25172.3	31194.1	19537.8	11407.4	16684.2	12404.9	16743.4	22089.2	16581	17500.8	27401.7	8374.31	9877.81	11765.6	15617.9	17839.6	17993.1	13330.7	19908.2	6608.87	9738.06	5669.63	7339.41	10266	8150.79	13730.5	4591.78	4818.48	9574.2	7166.48	7072.43	16308.8	9899.82	6872.25	6466.56	7130.57	8867.44	16312.1	7975.98	4058.64	11787.9
85	46454.5	31875.6	32042.2	58362.8	34673.2	37467.7	17445.2	45866.2	65192.6	58633.3	39264.2	42226.2	35318.5	35580.7	194071	178157	21567.9	45431.6	52246.8	26411.7	31461.9	25476	26894.2	7050.9	14603.8	39769.4	18292.8	24536.6	20635.4	8951.8	3318.64	10637.2	131234	14474.8	4791.2	8291.02	43662	11069.6	34356.7	35298.5	4280.68	2763	12464.5	20765.7	14573.7	2897.09	5262.23	84840.8	24440.5
86	64490.3	5101.3	7685.93	33648.9	25160.6	47674.3	27474.4	45300.2	109673	46269	54901.5	31753.4	124085	138532	130266	128830	307103	248142	404294	15531.3	33303.8	33848.2	37144.4	23081.2	31681	49261.7	28702.6	9461.17	24329.8	28831.6	32993	39616.6	44173.8	26098.9	12146.2	22349.8	18458.7	58813.1	97827.1	178758	17938.5	18587.3	25956.4	48260.9	24757.1	18046.8	29365.8	82075.6	26415.2
87	154.63	9.955	46.645	731.26	1147.74	27046.9	3740.01	57073.2	374414	31606.5	228.635	28317	3205.55	1743.19	10816.4	1978.2	9392.78	138144	16280.3	350.925	1571.83	505.41	28388.2	7682.17	10004.8	196593	8903.22	37729.3	7760.17	6323.42	5720.37	11866.8	435500	26537.2	4092.56	11113.2	11155.3	10994	245356	16421.1	24793.5	48696.1	50155.6	349467	20042.2	28154.8	103142	360251	74188.7
88	99694.1	4.63919e+06	34921.9	26669.4	33963.8	1.65421e+06	43004.2	77286.7	81049.9	128042	1.97179e+06	59895.5	68166.5	95035.1	1.51514e+06	103088	84770.2	145553	64954.2	641885	909437	1.23559e+06	1.86142e+06	764003	2.82597e+06	1.2566e+06	3.46514e+06	26467.6	23847.7	734506	26128.6	33332	60547.3	44264.8	18166	540922	29418.4	26849.5	22738.2	34919.6	421549	21491.9	29693.5	31262.2	29395.8	293749	1.02571e+06	591377	482061
89	47254.8	18912.5	36730.4	30488.8	19961.1	1665.55	22800.1	8254.01	34066.3	14978.3	24557.8	38361.8	30653.1	26892.6	13285	28513	19101.3	23417.9	17036.5	44408.6	55528	30474.3	19422.4	24028.1	14524.3	32597.4	17279.1	63003.1	38782.3	33991.2	47264.6	29538.6	49663.9	38660.7	51994.9	30408.9	43270.4	31652.4	40217.5	25509.7	37241.4	35800.8	34404.6	38952.7	25045.1	37001.3	24870.6	35666.9	15088.4
90	13873.3	6720.1	5329.02	5885.91	4615.48	54097.5	7506.6	41428.9	109132	57089.1	12892.2	8758.07	9186.18	4624.64	17770.8	5656.5	13136.7	74161.5	17752.7	1554.4	9342.58	4449.82	22321.5	2099.24	7796.39	68498.8	20976.9	985.785	1806.56	6912.24	2166.4	14091.7	64490.4	7832.81	607.71	5729.06	2783.7	11718	82941.9	9724.32	8903.98	2866.53	17746	113461	7028.85	25426	71659	73088.1	51879.5
91	33156	16712	28719.5	27130.9	25532.8	12385.7	22213.3	6362.94	29529.7	11527.2	25430.8	27533.3	29622.6	29887	15836.4	23830.8	18511	34391.3	20563.8	18649.9	24886.1	21770.5	9529.02	18405.2	12082.1	25397.8	15353.3	28592.5	27633.5	21894	26242.7	19147.3	37104.6	24143	37574.2	22467.9	33906.3	24112.9	31658	27887.1	18241.4	33156.3	32220.6	36249.1	26902.6	29018.5	21851.3	38748.5	26648.3
92	50087	35567.3	68552.7	60804.9	42090.5	15058.1	38175.8	28.055	1889.9	17439.2	33214.3	49347.1	41058.5	28109.5	22429.6	34275.5	25641.7	37499.7	43704.3	47517.6	41645.9	30082.7	20802.6	25256.7	22401.6	20880	30048.9	56363.5	42468.3	34838.2	46469.8	38823.8	47319.1	47569.8	50382.5	37507.7	43631.5	32726.8	35339.4	44824.7	34036.7	37112.1	26189.1	24775.2	36350.7	33760.8	24679.5	26873.4	31071.4
93	18957.9	14080	12560.7	13502.3	89658.9	19149	18937.4	22300.3	29248.4	25620.2	8243.26	12558.5	11209.3	16930.5	12589.1	12762	14852.6	16576.5	27025.3	9493.33	10439.8	12747.2	13317.2	8616.4	13303.8	7649.88	21960.2	6138.78	12025.1	7753.79	7012.84	7893.23	9201.84	11226.2	7943.99	8098.25	6749.27	10859.9	10494.1	9769.76	13938.8	12458	27149.3	16453	36937.8	6942.18	4340.53	8966.21	10965.8
94	78542.1	77930	49698.3	99229	110642	124962	118647	108399	74171.8	114894	66398.9	83697.7	78179.2	89491	84559.6	96735.6	83718.2	89192.6	78632.7	77848.2	54697.2	74816	69007.8	106916	80553.8	48933.3	45689.3	68132.6	70542.1	36829.8	53801.1	73584.9	23904.8	33912.7	51689.2	48204.5	50323.6	48058	25857.2	14462.1	38944.5	25988.1	103404	30823.3	26511	21347.8	5328.61	14804.6	18850.7
95	19283.2	8676.83	12463.9	28102.3	19856.3	13950.1	19587.7	9590.7	26887.7	24326.5	4562.72	2621.38	23285.9	20355.4	13596.2	24166.7	23658	30439	22732.3	8464.53	29251.5	29587.9	33634.9	30430.8	44055.3	48652.8	36808	66447.3	58298.3	47262.4	51500.8	51890.5	57400.8	56316.1	66519.3	62577.6	60796.1	60135.9	62946.7	53753.4	51475.9	44900	32066.8	44902.7	36459.3	46588.7	41310.2	48407.3	29809.4
96	67214.4	37034.8	31287.6	40864.8	76790.1	792241	51439.8	95720.3	235940	122287	42551.7	44118.1	41232.5	42059.4	709010	51872.2	26592.9	13598.1	2807.66	28681.8	35943.5	99108.5	858722	65874.9	8635.39	124893	5730.8	32283.1	72019.7	460910	50148.1	3773.52	124472	5208.71	43450.1	485990	45411.5	23948.6	139070	19361.1	450906	60591.1	7245.75	114523	2304.47	350142	584113	510474	403817
97	8148.22	20695.2	6212.64	4266.41	2109.99	4114.4	9603.66	73.66	19407	54645.1	27327.6	18956.4	3081.01	1851.15	6081.27	16351.6	0	4409.23	993.345	18074.9	1494.58	81.585	1890.65	7039.56	0	6276.72	3794.09	4563.39	350.99	4399.52	10284.7	24.435	9262.24	5008.4	6262.1	10302.9	21435.5	568.93	5350.48	1171.52	13317.5	20462.8	2730.93	11643.4	0	11877.5	23698.4	11807.9	228.7
98	63548.2	49346.4	27957.4	26937.4	23916.9	26718.7	25386	21539.3	22263.2	29609.8	46856.1	6819.94	4921.63	2578.82	2548.71	4314.18	11807.1	7360.46	34885.2	17188.5	14545.1	6997.78	9512.91	5180.22	4362.03	4968.61	7794.56	7138.77	11737.9	10662.7	3842.18	2608.65	1962.69	5004.39	3136.11	1853.82	467.255	47.72	201.185	3229.88	74.135	80.445	37.46	321.92	3063.36	9.015	318.73	111.225	9245.33
99	22925.3	23988.4	25280.4	39159.9	45554.2	62123.8	85272.3	86205.2	109029	133219	12665.4	28722.6	45093.6	51236.2	38163.1	44350.1	68050.1	84886.6	128078	8192	19984.2	22107.5	19470.5	32362.3	39732.9	54645.4	75746.4	22373.3	20932.2	14005	15266.6	16275.4	27394.3	35766.7	17914.7	10480.4	10431.6	13303	13980.6	28058.6	6363.8	1346.07	5046.84	6323.11	25021.2	3768.11	5410.02	10223.1	21892.7
100	102352	17508	58428	27610.6	17318.4	2351.95	8067.82	37591.8	87693.6	43435.6	50252.7	65459.1	33044.6	35513.2	34190.4	31566.1	66547.4	74618.3	105245	35644.5	8904.04	1142.89	5232.6	3112.62	11393.4	56713.6	10571.6	2151.55	3814.91	883.695	6162.96	56179.7	42940.6	62390.3	1499.65	414.865	7272.03	11074.6	52671.4	19209.5	3642.92	3808.77	8388.79	47647.7	5701.95	4105.86	8446.5	61385.1	13615.9
*Shown are the fluorescent intensities of glycolipid antibody titers, which were subsequently converted to the binary logarithm for PCA and EFA
[truncated: 6 more columns]

## Sheet: Table S3
Table S3. Factor scores of IgG glycoarray data clustered by k-means clustering and clinical information of 100 GBS patients
Cluster #	patient	Factor 1	Factor 2	Factor 3	Factor 4	Factor 5	age	sex	antecedent infection	peak time	cranial nerve	motor paralysis	respiratory muscle paralysis	sensory disturbance	ataxia	autonomic nerve involvement	treatment**	Hadden's criteria*	Ho's criteria
1	GBS-18	-6.59751	0.55884	2.11657	0.530964	-1.16797	23	F	Yes, respiratory	Day 5	III, IV, V, VI, VII, IX	Yes	Yes, no ventilator	No	No	No	IVIG	N	Unclassified
1	GBS-66	-1.00933	-1.33888	-1.21582	-0.607219	-0.787806	66	F	Yes, respiratory	Day 24	VII	Yes	No	Yes, numbness, superficial↓, deep↓	No	No	IVIG: improved	E	Unclassified
1	GBS-69	-1.21684	-1.23638	-0.995907	-1.63013	-1.70156	61	M	Yes, respiratory	no data	No	Yes	No	Yes, numbness, deep↓	Yes, cerebellar ataxia	No	IVIG	E	Unclassified
1	GBS-70	-1.48825	-1.68053	-0.526359	-1.17088	-0.987905	27	M	Yes, respiratory, digestive	no data	V, VII	Yes	No	Yes, numbness, superficial↓, deep↓	Yes, sensory ataxia	No	IVIG: no change	E	AMAN
1	GBS-89	-1.20024	-1.27389	-0.491609	-1.22923	-1.19162	45	F	Yes, respiratory	Day 1	VII	Yes	No	Yes, numbness	No	No	IVIG: improved	E	Unclassified
1	GBS-91	-1.00406	-1.13204	-0.881801	-0.370915	-1.17228	65	M	Yes, digestive	Day 20	No	Yes	No	No	No	Yes, bladder and rectal disturbance	IVIG: improved	D	AIDP
1	GBS-92	-1.30341	-0.94757	-0.49124	-0.943617	-1.02219	55	F	No	Day 7	VII	Yes	No	Yes, numbness, deep↓	No	No	IVIG: improved	E	Unclassified
1	GBS-97	-1.48863	-0.583274	-0.353765	-2.17898	-0.735224	33	F	No	Day 5	V, VII	Yes	No	Yes, pain	No	No	no data	E	AMAN
2	GBS-3	0.907895	0.174898	0.829992	0.57229	0.88767	38	F	Yes, respiratory	Day 2	VII, IX, X, XI, XII	Yes	Yes, intubation, ventilator	Yes, numbness, superficial↓	no data	Yes, bladder and rectal disturbance	IVIG, steroid pulse	A	AMAN
2	GBS-6	0.817382	-0.282928	0.255239	0.392162	0.692447	82	F	Yes, digestive	Day 12	No	Yes	No	Yes, numbness, superficial↓, deep↓	No	Yes?, hypertension	IVIG: improved	D	AIDP
2	GBS-7	0.75787	-0.369478	0.0580684	1.0883	0.453042	66	M	Yes, respiratory	Day 6	No	Yes	No	No	No	No	IVIG: improved	E	AMAN
2	GBS-14	0.560919	-0.395042	0.438325	0.355723	1.56229	66	M	Yes, respiratory	Day 5	VII	No	No	Yes, numbness, deep↓	Yes, sensory ataxia	No	IVIG: improved	D	AIDP
2	GBS-15	0.225319	-0.125292	0.221512	0.481029	0.407122	71	F	No	no data	VII, X	Yes, proximal	No	Yes, numbness, superficial↓, deep↓	No	Yes, bladder and rectal disturbance	IVIG: improved	D	AIDP
2	GBS-19	-0.299295	1.69479	-0.206541	0.250996	2.40037	40	F	Yes, respiratory	Day 3	No	Yes	No	No	No	No	IVIG	E	Unclassified
2	GBS-23	0.03914	0.505791	0.562471	0.647467	0.997588	48	M	Yes, digestive, norovirus?	Day 14	VII, IX, X, XII	Yes	No	Yes, numbness	No	Yes, bladder and rectal disturbance	IVIG: improved	D	AIDP
2	GBS-24	0.698193	1.06557	0.917374	0.0884342	1.31235	72	F	Yes, respiratory	Day 7	No	Yes	No	No	No	No	IVIG: improved	D	Unclassified
2	GBS-32	-0.171851	-0.510408	0.330093	-0.143977	1.26317	69	M	Yes, respiratory	Day 2	No	Yes	No	No	No	No	IVIG: improved	D	AMAN
2	GBS-47	0.114869	0.532936	0.0175413	0.521802	1.3138	38	F	No	Day 7	V, IX, X, XII	Yes	No	Yes, numbness	No	No	IVIG: improved	A	AMAN
2	GBS-53	1.41574	-1.06844	0.685498	0.807928	1.90193	40	M	Yes, respiratory	Day 14	VII	Yes	No	Yes, numbness	No	No	IVIG: improved	D	Unclassified
2	GBS-57	0.578222	0.455378	0.490777	-0.28247	1.1694	84	F	No	Day 5	VII, IX, X, XI, XII	Yes	Yes, no intubation	Yes, numbness, superficial↓, deep↓	No	No	IVIG: improved	D	AIDP
2	GBS-59	0.335392	-0.270802	1.76971	0.0325252	4.24626	58	M	Yes, digestive	Day 10	No	Yes	No	Yes, numbness	No	No	IVIG: improved	D	AIDP
2	GBS-85	1.05109	1.70937	0.0595625	1.16277	2.34782	60	F	Yes, respiratory	no data	No	Yes	No	No	No	No	IVIG, steroid pulse	A	AMAN
2	GBS-88	0.688	0.137647	0.875335	0.37137	0.991649	30	M	Yes, respiratory, digestive	Day 5	No	Yes	No	Yes, numbness, superficial↓	Yes, cerebellar ataxia	No	IVIG	E	AMAN
2	GBS-90	0.489101	0.111994	0.622941	-0.311341	2.63557	30	M	No	Day 7	No	Yes	No	No	No	No	no data	no data	Other GBS
3	GBS-1	1.98452	1.20098	-2.18103	1.8766	-1.19856	54	M	Yes	Day 5	No	Yes	No	No	No	No	no data	no data	Other GBS
3	GBS-33	0.816162	1.4352	0.219153	2.1067	-0.176802	29	F	Yes, digestive	Day 7	No	Yes	No	Yes, numbness	No	No	IVIG	A	Unclassified
3	GBS-36	0.440631	1.47771	-0.745863	0.0411408	-0.659982	64	F	No	Day 9	No	Yes	No	No	No	No	no data	A	AMAN
3	GBS-63	1.36561	1.09538	-0.766797	1.02738	-0.459336	39	F	No	Day 9	No	Yes	No	Yes, numbness, superficial↓	No	No	IVIG: improved	A	AMAN
3	GBS-65	0.931478	3.40462	-0.563522	0.854141	1.69931	69	F	Yes, digestive	no data	No	Yes	No	Yes, numbness	No	No	IVIG, steroid half-pulse	D	AIDP
3	GBS-74	0.449514	0.819107	-0.25035	0.710934	-0.560112	36	F	Yes, digestive	Day 15	IX, X	Yes	No	No	No	No	IVIG: improved	D	AIDP
3	GBS-75	-0.1358	1.85691	-0.183119	0.604061	-0.184943	85	F	Yes, respiratory	Day 5	III	Yes	No	No	No	No	IVIG: improved	E	Unclassified
3	GBS-76	0.462079	1.4442	0.222055	-0.316879	-0.220786	60	M	Yes	Day 1	VI	Yes	No	No	No	No	IVIG	D	AIDP
3	GBS-80	1.40639	1.65352	-0.608952	1.48934	1.37167	38	M	Yes, respiratory	Day 5	No	Yes	No	No	No	No	IVIG: no change, steroid pulse: improved	D	Unclassified
3	GBS-87	0.754538	0.310603	0.0241488	1.28316	-0.167253	41	M	Yes	Day 2	No	Yes	No	No	No	No	IVIG: improved	A	AMAN
3	GBS-100	-0.0430996	2.05676	-1.06919	-0.480925	-1.04058	70	F	Yes, digestive	no data	No	Yes	No	Yes, superficial↓, deep↓	No	No	IVIG	D	AIDP
4	GBS-13	-3.98142	2.62912	-6.58743	-0.231663	1.90526	66	M	No	Day 1	VII, IX, XII	Yes	Yes, intubation, ventilator	No	Yes, sensory ataxia	Yes	PE: improved	D	AIDP
4	GBS-21	-0.102704	-1.13995	-0.604756	0.254551	-0.461439	63	F	Yes, digestive, anti-jejuni Ab+	Day 14	VII	Yes	No	No	No	No	IVIG: improved	no data	Other GBS
4	GBS-22	0.290703	-0.522691	-0.577747	-0.482397	-0.43287	43	F	No	Day 12	IX, X, XII	Yes	Yes, intubation, ventilator	No	No	No	IVIG: improved	D	AIDP
4	GBS-25	-0.217374	-0.623378	-0.114233	-0.0701391	-0.183324	47	F	Yes, respiratory	Day 2	No	Yes	No	Yes, superficial↓	No	No	steroid pulse: improved	E	Unclassified
4	GBS-26	0.118959	-0.713339	-0.372756	-0.301003	-0.279442	76	F	No	Day 8	VII	Yes	No	Yes, numbness	Yes, sensory ataxia	Yes, bladder and rectal disturbance	IVIG: improved	D	AIDP
4	GBS-29	-0.416469	-0.74811	-0.386713	-0.27492	-0.0708281	87	F	Yes, respiratory, digestive	Day 9	VII, IX, X, XII	Yes, proximal	No	Yes, numbness	No	No	IVIG: improved	no data	Other GBS
4	GBS-30	0.803243	-0.910394	-0.898247	1.30693	-0.42997	63	M	Yes, digestive	Day 4	No	Yes, distal	No	Yes, numbness, deep↓	Yes, sensory ataxia	No	IVIG: improved	no data	Other GBS
4	GBS-34	-0.40769	-2.35781	-1.32972	0.154126	-0.998401	91	F	No	Day 3	No	Yes	No	Yes, numbness, superficial↓	No	No	IVIG: worsen	D	AIDP
4	GBS-40	0.262496	-0.665614	-0.338543	0.836019	0.260653	65	M	Yes, respiratory	Day 28	No	Yes	No	Yes, pain, numbness	No	No	IVIG: improved	E	Unclassified
4	GBS-41	0.630154	-0.981109	-0.550311	1.65377	0.176227	36	M	No	Day 15	V, VII, XI	Yes	No	Yes, superficial↓	No	No	IVIG: improved	D	AIDP
4	GBS-45	0.0531059	-0.782206	0.135768	0.535233	0.10461	58	F	Yes, respiratory	no data	III, IV, VI	Yes	No	Yes, numbness	Yes, sensory ataxia	Yes?	IVIG: improved	E	Unclassified
4	GBS-46	0.411898	-1.14977	-0.589752	0.296818	-0.471519	78	M	No	Day 20	No	Yes	No	Yes, numbness, deep↓	No	No	no data	E	AMAN
4	GBS-50	0.513574	-1.73158	-0.944097	0.626275	-0.620689	49	F	Yes, digestive	Day 5	III, IV, VI, VII, IX, X, XI	Yes	Yes, intubation, ventilator	Yes, superficial↓	No	Yes, bladder and rectal disturbance, bradycardia, blood pressure↓	IVIG: no change	D	AIDP
4	GBS-52	0.271915	-1.12934	-0.265285	1.31762	0.0995033	29	F	No	Day 14	VII, IX, X, XII	Yes, distal	No	Yes, numbness	Yes, sensory ataxia	No	IVIG: steroid pulse, improved	D	AIDP
4	GBS-60	0.656221	-0.756125	-0.0493707	0.865453	0.281835	30	M	Yes, digestive	Day 14	No	Yes	No	Yes, superficial↓, deep↓	No	No	IVIG: improved	E	AMAN
4	GBS-62	0.141492	-1.45536	-0.566577	0.428173	0.0289861	78	F	No	Day 8	No	Yes	No	Yes, pain, numbness, superficial↓, deep↓	No	Yes, bladder and rectal disturbance	No treatment	D	AIDP
4	GBS-67	-0.263497	-1.5593	-0.859207	-0.339276	-1.08964	67	F	Yes, respiratory	Day 12	III	Yes	No	Yes, numbness, superficial↓, deep↓	Yes, sensory ataxia	Yes, bladder and rectal disturbance, tachycardia	IVIG: improved	D	Unclassified
4	GBS-79	0.0502938	-0.424236	-0.0745296	0.00859417	-0.118936	72	F	Yes, respiratory	Day 16	VII, IX, X, XII	Yes	Yes, no ventilator	Yes, superficial↓, deep↓	no data	Yes, orthostatic hypotension, bladder and rectal disturbance	IVIG: no change	D	AIDP
4	GBS-82	-0.0798895	-0.79346	-0.582338	-0.695168	-0.969871	52	M	No	Day 17	V, VII	Yes, distal	No	Yes, numbness, superficial↓, deep↓	No	No	IVIG: improved	D	AIDP
4	GBS-95	-0.313325	-0.652284	-0.500155	-0.349962	-0.301378	59	F	no data	Day 14	VII	Yes, distal	No	Yes, numbness, superficial↓	No	No	No treatment	D	AIDP
5	GBS-2	-0.0439529	2.07265	0.950341	-2.00883	0.0396487	60	F	Yes, digestive	Day 10	No	Yes	No	No	No	No	IVIG: improved	E	Unclassified
5	GBS-4	0.236626	0.096031	0.100886	-0.224689	0.117192	36	F	Yes, digestive	Day 3	No	Yes	No	Yes, numbness	No	No	no data	N	Unclassified
5	GBS-5	0.581957	-0.265893	0.108413	0.142155	-0.0297663	49	F	Yes, respiratory	Day 20	V, VII	Yes	No	Yes, numbness	Yes, sensory ataxia	No	No treatment	D	AIDP
5	GBS-8	0.0661781	-0.153466	0.422481	-0.476657	0.046027	43	M	Yes, digestive	Day 7	No	Yes	No	Yes, superficial↓	No	No	no data	D	AIDP
5	GBS-9	0.331597	0.259734	0.331322	-0.436943	-0.0446879	30	F	No	Day 10	VII	Yes	No	Yes, superficial↓	No	No	PE: improved	E	Unclassified
5	GBS-11	-0.376893	-0.0049036	0.731418	-0.122305	0.617113	62	F	Yes, respiratory	Day 14	VII, IX, X, XII	Yes, distal	No	Yes, deep↓	No	No	IVIG	D	AIDP
5	GBS-12	-0.637728	-0.21635	0.10622	-1.02067	-0.30894	70	M	Yes, respiratory	Day 5	No	Yes	Yes, intubation, ventilator	Yes, numbness	No	Yes, bladder and rectal disturbance	IVIG: improved	D	AIDP
5	GBS-16	0.102201	0.740902	0.624524	-1.27882	0.000856866	60	M	Yes, digestive	Day 5	No	Yes	No	Yes, numbness	No	No	IVIG: improved	E	Unclassified
5	GBS-20	-0.304628	-0.0290956	-0.254966	-1.18274	-1.03799	77	M	No	no data	No	Yes	No	No	No	No	IVIG: worsen	D	AIDP
5	GBS-28	0.0886445	-0.253343	0.0455733	-0.360654	-0.44612	28	F	Yes, respiratory	Day 4	III, VI, VII, XI	Yes	No	Yes, numbness	Yes, sensory ataxia	No	IVIG: worsen	E	Unclassified
5	GBS-35	-0.175178	0.0484643	0.611214	-1.88405	-0.506006	51	M	No	Day 12	VII	Yes	No	No	No	No	IVIG	D	AMAN
5	GBS-37	-0.753412	-0.323532	-0.121999	-1.52417	0.00808937	49	M	Yes, digestive	Day 17	VII, IX, X, XII	Yes, distal	No	Yes, numbness, superficial↓, deep↓	Yes, sensory ataxia	No	IVIG: improved	D	AIDP
5	GBS-38	-0.0906216	-0.445262	-0.30766	-1.00746	-0.521756	60	F	Yes, respiratory	Day 3	V	Yes	No	Yes, numbness	No	No	IVIG: improved	D	AIDP
5	GBS-39	-0.317028	-0.0507288	0.195443	-1.36793	-0.677996	42	M	Yes, digestive	Day 6	VII	Yes	No	Yes, numbness	No	No	IVIG: improved	E	Unclassified
5	GBS-42	-0.182693	-0.363827	0.0967888	-0.677998	-0.20334	45	M	No	Day 7	No	Yes	No	Yes, numbness	No	No	IVIG: improved	A	AMAN
5	GBS-43	-0.183922	0.319298	0.615519	-1.02828	0.330318	80	F	No	no data	No	Yes	No	Yes, numbness, deep↓	Yes, sensory ataxia	No	Vitamine: no change	E	Unclassified
5	GBS-44	-0.149747	-0.537182	-0.0814399	-0.423014	-0.124818	53	F	Yes, respiratory, mycoplasma	Day 14	IX, X, XII	Yes	No	Yes, numbness	No	No	IVIG, steroid half-pulse: improved	E	Unclassified
5	GBS-48	0.0925015	-0.169914	-0.203513	-0.584731	0.985802	55	M	Yes, digestive	Day 10	No	Yes	No	No	No	No	Vitamine: no change	E	AMAN
5	GBS-51	0.199157	0.304743	0.566034	-0.709666	0.401888	59	M	Yes, digestive	no data	III, VI, VII, IX, X	Yes	No	Yes, superficial↓, deep↓	No	No	IVIG: no change	D	AIDP
5	GBS-54	-0.134084	0.0365176	0.260079	-1.12995	-0.564733	50	M	Yes, respiratory, digestive	Day 7	No	Yes	No	Yes	No	No	IVIG: no change	too few	Other GBS
5	GBS-55	0.0303688	0.508649	-0.251818	-0.484048	-0.0501529	62	F	Yes, respiratory	no data	III, IV, V, VI	Yes	No	Yes	No	No	IVIG: no change	too few	Other GBS
5	GBS-56	0.4022	0.919999	-0.332153	-1.31104	-0.589438	37	F	No	Day 7	No	Yes	No	Yes, numbness	No	No	Other: improved	D	AMAN
5	GBS-58	0.176169	-0.547551	0.0780876	-0.0984787	-0.431097	77	M	Yes, respiratory	no data	III, IV, V, VI, VII	No	No	No	Yes, cerebellar ataxia	No	IVIG, steroid half-pulse: improved	E	AMAN
5	GBS-61	-0.313657	0.0472763	0.138474	-0.874337	-0.588275	76	M	Yes, digestive	Day 13	No	Yes	No	Yes, numbness, deep↓	No	No	IVIG: improved	D	AIDP
5	GBS-64	0.505613	0.677441	-0.00225279	-0.553878	0.0507849	59	M	Yes, respiratory	Day 12	No	Yes	No	Yes, numbness, superficial↓	No	No	IVIG	A	AMAN
5	GBS-68	0.189278	-0.189172	0.061149	-0.387516	0.200565	28	F	Yes, respiratory	Day 4	VII	Yes	No	Yes, numbness	No	No	IVIG, steroid pulse	E	Unclassified
5	GBS-71	0.0818539	-0.00604203	-0.0187739	-1.07238	0.854947	79	M	No	no data	IX	Yes	No	Yes, superficial↓, deep↓	No	Yes, defective sweating	IVIG: improved	D	AIDP
5	GBS-78	0.201278	0.411278	0.435648	-0.770252	0.108467	62	F	Yes, respiratory	Day 5	VII	Yes	No	Yes	Yes, cerebellar ataxia	Yes?	IVIG: improved	D	AIDP
5	GBS-81	0.471616	0.503159	0.794666	-0.484567	0.516067	59	M	Yes, respiratory	Day 14	V, VII	Yes	No	Yes, superficial↓, deep↓	Yes, sensory ataxia	No	IVIG: worsen, steroid pulse: improved	D	AIDP
5	GBS-84	0.368168	-0.0891628	0.218693	0.0395188	-0.0865314	82	F	Yes, respiratory	Day 1	IX, X, XI	Yes	Yes, ventilator	Yes, deep↓	No	Yes, bladder and rectal disturbance, orthostatic hypotension	PE	D	AIDP
5	GBS-86	0.420173	0.647623	-0.0686526	-0.0476747	-0.134353	52	M	Yes, digestive	Day 1	No	Yes	No	No	No	No	IVIG	E	Unclassified
5	GBS-94	-0.267635	0.895359	1.41948	-0.0438662	-0.0716964	55	M	Yes, respiratory	Day 5	III, IV, VI, IX, X, XII	Yes, distal	No	Yes, pain	No	No	IVIG: improved	E	AMAN
5	GBS-96	0.328853	0.0902391	0.557429	-0.148685	0.486519	38	M	No	Day 9	VII	Yes	Yes, no ventilator	Yes, superficial↓	No	No	IVIG: improved	D	AIDP
5	GBS-98	-0.437636	0.327731	-0.0426784	-2.24148	-0.853833	64	F	Yes, digestive	Day 11	No	Yes	No	Yes, numbness	No	No	IVIG: improved, steroid pulse: improved	E	Unclassified
5	GBS-99	0.439761	0.0451566	-0.094395	-0.355733	-0.335971	66	F	Yes, respiratory	Day 7	No	No	No	Yes, numbness	Yes, cerebellar ataxia	No	IVIG: improved	E	Unclassified
6	GBS-10	-0.288927	0.991504	3.04239	0.527418	-1.17676	38	M	Yes, respiratory	Day 7	III, IV, VI, IX, X	Yes, distal	No	No	No	No	IVIG: improved	E	Unclassified
6	GBS-17	-0.0895787	0.821968	0.702062	1.23938	-0.806184	68	F	Yes, respiratory	Day 10	III	No	No	Yes, numbness	No	No	No treatment	E	Unclassified
6	GBS-27	0.446822	-0.241548	0.312027	0.8229	-0.567557	20	F	Yes, respiratory	Day 4	III, VI, VII, IX, X, XI	Yes	No	Yes, superficial↓	No	No	IVIG: improved	E	Unclassified
6	GBS-31	-0.263907	0.232366	0.849185	0.920228	-0.373542	25	F	No	Day 6	III, VI	Yes, distal = proximal	No	Yes, numbness	No	No	IVIG: improved	E	Unclassified
6	GBS-49	0.171182	-1.21288	0.143417	1.38936	-0.263429	33	M	Yes, respiratory	Day 2	III, IV, VI	Yes	No	No	No	No	IVIG	E	Unclassified
6	GBS-72	0.313485	-0.622759	0.19096	0.939294	-0.353955	35	M	Yes, respiratory, influenzavirus A	Day 4	No	Yes	No	Yes, numbness	No	No	IVIG: improved	D	Unclassified
6	GBS-73	-0.144824	-0.184284	0.501813	1.99337	-0.89328	63	F	Yes, respiratory, mycoplasma	Day 7	IX, X	Yes	No	Yes, numbness	No	Yes, bladder and rectal disturbance	IVIG: improved	D	AIDP
6	GBS-77	0.166592	-0.522404	1.26229	1.97915	-0.859687	56	F	Yes, respiratory	Day 3	III, IV, VI, VII, IX, X, XI	Yes	No	Yes, numbness	Yes, cerebellar ataxia	No	steroid pulse: worsen, IVIG: improved	A	AMAN
6	GBS-83	0.00127803	-0.130179	0.740352	2.53565	-0.939386	44	F	No	no data	VII, IX, X, XII	Yes	Yes, no intubation	Yes, numbness, superficial↓	No	Yes, bladder and rectal disturbance	IVIG: improved	E	AMAN
6	GBS-93	-1.01092	-0.45892	1.43743	0.625375	-1.57031	42	F	No	Day 5	III, IV, VI, VII, IX, X, XI, XII	Yes	No	Yes, numbness, superficial↓	No	Yes, bladder and rectal disturbance	IVIG: worsen	E	AMAN
*Hadden's criteria: N, normal; D, primary demyelinating; A, primary axonal; I, inexcitable; E, equivocal
**IVIG: intravenous immunoglobulin treatment (all serum samples were collected before IVIG treatment)

## Sheet: Table S4
Table S4. Factor loadings of four factors in EFA of IgG glycoarray data
	Factor 1	Factor 2	Factor 3	Factor 4	h2 (communality)
LM1	0.77	-0.08	0.45	-0.37	0.84
G-C	0.8	0.06	0.39	-0.2	0.83
GA1	0.52	0.29	0.28	-0.06	0.51
GM2/G-C	0.85	-0.07	0.33	-0.04	0.87
GM2/GA1	0.81	0.18	0.16	0.02	0.8
GM2/Sulfa	0.87	-0.04	0.23	0.05	0.87
GD1a/GA1	0.59	0.39	-0.08	0.12	0.61
GD1a/Sulfa	0.74	0.08	0.32	0.1	0.78
GalNAc-GD1a/LM1	0.75	-0.09	0.27	0	0.66
GalNAc-GD1a/G-C	0.77	0.04	-0.04	-0.02	0.59
LM1/G-C	0.58	-0.17	0.32	0.36	0.72
G-C/GA1	0.5	0.01	0.07	0.31	0.44
GD1b	-0.17	0.8	0.04	-0.18	0.67
Sulfa	0.4	0.5	0.2	0.09	0.56
GM1/GM2	-0.08	0.72	0.11	-0.34	0.65
GM1/GD1a	-0.09	0.72	0.06	-0.1	0.52
GM1/GD1b	-0.11	0.89	0.03	-0.21	0.84
GM1/GQ1b	-0.06	0.76	0.19	0.03	0.62
GM1/GalNAc-GD1a	0.19	0.81	-0.01	-0.22	0.75
GM1/LM1	0.42	0.72	-0.12	-0.2	0.77
GM1/G-C	0.52	0.6	-0.11	-0.2	0.7
GM1/GA1	0.35	0.58	-0.11	-0.01	0.51
GM1/Sulfa	0.18	0.75	-0.11	0.04	0.64
GM2/GD1b	-0.21	0.66	0.26	-0.26	0.6
GD1a/GD1b	-0.23	0.51	0.26	-0.02	0.34
GD1b/GQ1b	-0.32	0.68	0.27	0.4	0.67
GD1b/GalNAc-GD1a	-0.02	0.71	0.02	0.08	0.51
GD1b/LM1	-0.04	0.65	0.07	0.37	0.56
GD1b/G-C	0.08	0.73	-0.02	0.39	0.72
GD1b/GA1	0.47	0.55	-0.32	0.22	0.75
GD1b/Sulfa	0.02	0.74	-0.06	0.47	0.79
GA1/Sulfa	0.17	0.5	-0.18	0.29	0.44
GM2	0.05	0.02	0.7	-0.46	0.7
GD1a	0	0.02	0.66	-0.41	0.59
GQ1b	-0.1	0.15	0.86	0.04	0.77
GM2/GD1a	0.01	0.07	0.77	-0.38	0.74
GM2/GQ1b	0.06	0.06	0.84	0.09	0.75
GM2/LM1	0.44	0.03	0.62	0.02	0.64
GD1a/GQ1b	-0.04	0	0.85	0.2	0.76
GD1a/GalNAc-GD1a	0.31	0.01	0.73	-0.04	0.67
GD1a/LM1	0.29	-0.07	0.7	0.09	0.63
GD1a/G-C	0.42	0	0.61	0.18	0.67
GQ1b/GalNAc-GD1a	0.19	-0.01	0.59	0.26	0.52
GQ1b/LM1	0	-0.18	0.68	0.59	0.85
GQ1b/G-C	-0.05	-0.05	0.66	0.65	0.85
GQ1b/Sulfa	0.04	0.08	0.54	0.7	0.82
LM1/Sulfa	0.2	0.34	0.02	0.54	0.53
GM1	-0.1	0.49	0.01	-0.47	0.48
GM2/GalNAc-GD1a	0.16	0.39	0.43	-0.15	0.42
GQ1b/GA1	0.34	0.22	0.25	0.46	0.56
GalNAc-GD1a	0.21	0.43	0.29	-0.44	0.5
GalNAc-GD1a/GA1	0.39	0.36	-0.36	0.1	0.44
GalNAc-GD1a/Sulfa	0.36	0.34	-0.26	0.14	0.37
LM1/GA1	0.23	0.45	-0.3	0.36	0.52
G-C/Sulfa	0.18	0.31	0.05	0.35	0.31
An R package “psych” with the scree plot for determination of the number of factors, a maximum likelihood method for extraction of factors, and a geominQ rotation for data rotation was used for EFA
	Factor 1	Factor 2	Factor 3	Factor 4
SS loadings	9.48	11.43	9.35	4.97
Proportion Var*	0.17	0.21	0.17	0.09
Cumulative Var	0.17	0.38	0.55	0.64
Proportion Eplained	0.27	0.32	0.27	0.14
Cumulative Proportion	0.27	0.59	0.86	1
*Proprtion Var: Proportion of variance; Proportion Var x 100 = contribution ratio (%), i.e. Factor 1 (17% contribution ratio), Factor 4 (9% contribution ratio)
With factor correlations of
	Factor 1	Factor 2	Factor 3	Factor 4
Factor 1	1	0.14	0.11	0.25
Factor 2	0.14	1	0.04	0.01
Factor 3	0.11	0.04	1	0.01
Factor 4	0.25	0.01	0.01	1

## Sheet: Table S5
Table S5. Factor loadings of five factors in EFA of IgG glycoarray data
	Factor 1	Factor 2	Factor 3	Factor 4	Factor 5	h2 (communality)
LM1	0.76	0	0.44	-0.39	0.06	0.84
G-C	0.82	0.12	0.39	-0.2	-0.01	0.85
GA1	0.6	0.38	0.29	-0.04	-0.15	0.59
G-C/GM2	0.85	-0.06	0.35	-0.07	-0.01	0.87
GA1/GM2	0.84	0.18	0.17	0.05	-0.06	0.82
GM2/Sulfa	0.88	-0.04	0.25	0.04	-0.07	0.89
GA1/GD1a	0.53	0.18	-0.09	0.25	0.22	0.62
GD1a/Sulfa	0.73	0.02	0.33	0.12	0.02	0.77
LM1/GalNAc-GD1a	0.64	-0.23	0.29	0.02	0.28	0.71
G-C/GalNAc-GD1a	0.62	-0.21	-0.02	0.05	0.47	0.75
LM1/G-C	0.51	-0.3	0.35	0.33	0.08	0.73
G-C/GA1	0.56	0.01	0.1	0.28	-0.22	0.49
G-C/GM1	0.59	0.65	-0.12	-0.08	-0.04	0.78
GM1	0.02	0.7	-0.03	-0.4	-0.13	0.59
GD1b	-0.1	0.8	0	-0.01	0.02	0.65
GM1/GM2	-0.02	0.8	0.08	-0.21	0.06	0.7
GM1/GD1a	-0.08	0.66	0.03	0.06	0.12	0.5
GM1/GD1b	-0.03	0.95	0	-0.04	-0.01	0.89
GM1/GQ1b	0.04	0.84	0.19	0.14	-0.14	0.71
GM1/GalNAc-GD1a	0.09	0.62	-0.01	-0.02	0.51	0.87
GM1/LM1	0.41	0.64	-0.12	-0.03	0.21	0.78
GM1/GA1	0.44	0.62	-0.1	0.08	-0.13	0.6
GM1/Sulfa	0.2	0.69	-0.11	0.2	0.07	0.67
GM2/GD1b	-0.22	0.63	0.23	-0.12	0.21	0.58
GD1b/GQ1b	-0.3	0.58	0.26	0.52	-0.02	0.66
GM2	0.06	0.17	0.67	-0.48	0.04	0.66
GD1a	0	0.12	0.62	-0.41	0.06	0.53
GQ1b	-0.05	0.26	0.86	0	-0.13	0.78
GM2/GD1a	-0.03	0.12	0.74	-0.37	0.18	0.7
GM2/GQ1b	0.05	0.12	0.86	0.04	-0.04	0.77
GM2/LM1	0.36	0	0.65	0	0.15	0.67
GD1a/GQ1b	-0.04	0.02	0.85	0.15	-0.06	0.75
GD1a/GalNAc-GD1a	0.18	-0.1	0.75	-0.05	0.36	0.79
GD1a/LM1	0.22	-0.11	0.72	0.05	0.11	0.65
GD1a/G-C	0.37	-0.06	0.61	0.17	0.05	0.67
GQ1b/GalNAc-GD1a	0.09	-0.15	0.63	0.25	0.23	0.59
GQ1b/LM1	0	-0.21	0.71	0.5	-0.19	0.85
GQ1b/G-C	-0.02	-0.05	0.69	0.56	-0.28	0.86
GQ1b/Sulfa	0.06	0.02	0.57	0.66	-0.21	0.83
GD1b/LM1	-0.11	0.42	0.07	0.53	0.22	0.58
GD1b/G-C	0.06	0.53	-0.02	0.56	0.11	0.72
GD1b/Sulfa	0	0.53	-0.06	0.64	0.09	0.79
LM1/GA1	0.17	0.19	-0.3	0.52	0.23	0.58
LM1/Sulfa	0.1	0.05	0.04	0.65	0.22	0.59
GalNAc-GD1a	0.04	0.25	0.29	-0.33	0.68	0.77
GalNAc-GD1a/GM2	-0.09	0.09	0.46	-0.03	0.81	0.91
GalNAc-GD1a/GD1b	-0.23	0.35	0.03	0.29	0.71	0.85
GalNAc-GD1a/GA1	0.23	0.01	-0.37	0.27	0.56	0.67
GalNAc-GD1a/Sulfa	0.17	-0.03	-0.25	0.29	0.63	0.66
GD1a/GD1b	-0.28	0.36	0.23	0.12	0.25	0.32
GD1b/GA1	0.47	0.39	-0.32	0.37	0.05	0.76
GQ1b/GA1	0.37	0.13	0.25	0.49	-0.13	0.58
Sulfa	0.4	0.43	0.21	0.18	0.07	0.57
G-C/Sulfa	0.15	0.16	0.07	0.41	0.11	0.31
GA1/Sulfa	0.17	0.37	-0.16	0.4	0.05	0.44
An R package “psych” with the scree plot for determination of the number of factors, a maximum likelihood method for extraction of factors, and a geominQ rotation for data rotation was used for EFA
	Factor 1	Factor 2	Factor 3	Factor 4	Factor 5
SS loadings	8.87	9.37	9.57	5.85	4.42
Proportion Var*	0.16	0.17	0.17	0.11	0.08
Cumulative Var	0.16	0.33	0.5	0.61	0.69
Proportion Explained	0.23	0.25	0.25	0.15	0.12
Cumulative Proportion	0.23	0.48	0.73	0.88	1
*Proprtion Var: Proportion of variance; Proportion Var x 100 = contribution ratio (%), i.e. Factor 1 (16% contribution ratio), Factor 4 (11% contribution ratio)
With factor correlations of
	Factor 1	Factor 2	Factor 3	Factor 4	Factor 5
Factor 1	1	0.07	0.12	0.3	0.25
Factor 2	0.07	1	-0.02	0.06	0.29
Factor 3	0.12	-0.02	1	0.06	0.05
Factor 4	0.3	0.06	0.06	1	0.12
Factor 5	0.25	0.29	0.05	0.12	1

## Sheet: Table S6
Table S6. Factor loadings of six factors in EFA of IgG glycoarray data
	Factor 1	Factor 2	Factor 3	Factor 4	Factor 5	Factor 6	h2 (communality)
LM1	0.85	0.12	0.08	-0.08	-0.37	0.04	0.83
G-C	0.86	0.13	0.19	-0.04	-0.15	0.02	0.84
GA1	0.58	0.2	0.48	-0.06	0.06	-0.04	0.63
GM2/G-C	0.89	0.09	0.01	-0.04	-0.03	0.04	0.86
GM2/GA1	0.9	-0.07	0.16	0.15	0.05	-0.05	0.84
GM2/Sulfa	0.92	0.02	0.02	0	0.09	-0.02	0.88
GD1a/GA1	0.68	-0.37	-0.11	0.62	-0.02	0.08	0.85
GD1a/Sulfa	0.86	0.05	-0.09	0.3	0	-0.02	0.85
GalNAc-GD1a/LM1	0.7	0.01	-0.21	0.03	-0.05	0.28	0.72
GalNAc-GD1a/G-C	0.61	-0.29	-0.17	-0.01	0	0.47	0.74
LM1/G-C	0.54	0.21	-0.28	0.02	0.29	0.16	0.73
G-C/GA1	0.5	0.09	0.13	-0.11	0.42	-0.08	0.53
GM2	0.19	0.5	0.15	0.01	-0.57	-0.01	0.69
GQ1b	0.01	0.86	0.22	0.06	-0.06	-0.01	0.78
GM2/GD1a	0.16	0.53	-0.01	0.21	-0.6	0.08	0.81
GM2/GQ1b	0.06	0.85	0.17	-0.09	0.02	0.14	0.79
GM2/LM1	0.34	0.53	0.12	-0.19	0.02	0.32	0.71
GD1a/GQ1b	0.11	0.78	-0.14	0.28	-0.05	-0.02	0.81
GD1a/GalNAc-GD1a	0.22	0.58	-0.06	-0.06	-0.15	0.46	0.8
GD1a/LM1	0.28	0.59	-0.1	-0.01	-0.03	0.2	0.66
GQ1b/GalNAc-GD1a	0.09	0.57	-0.13	-0.02	0.16	0.37	0.6
GQ1b/LM1	0.03	0.78	-0.24	0.05	0.44	-0.02	0.85
GQ1b/G-C	-0.03	0.84	-0.05	0.02	0.56	-0.06	0.89
GQ1b/Sulfa	0.02	0.71	0	0.07	0.64	0.02	0.86
GM1	-0.01	-0.01	0.74	-0.06	-0.31	-0.14	0.62
GM1/GM2	-0.06	0.09	0.76	0.12	-0.23	0.09	0.71
GM1/GD1b	-0.03	0.01	0.77	0.37	-0.14	-0.03	0.89
GM1/GQ1b	-0.02	0.27	0.76	0.2	0.13	-0.02	0.73
GM1/GalNAc-GD1a	-0.01	-0.1	0.59	0.12	-0.11	0.58	0.9
GM1/LM1	0.35	-0.24	0.59	0.18	-0.05	0.24	0.78
GM1/G-C	0.5	-0.19	0.73	-0.01	0.04	0.04	0.84
GM1/GA1	0.33	-0.09	0.7	-0.01	0.21	-0.01	0.68
GM1/Sulfa	0.05	-0.03	0.74	0.01	0.27	0.23	0.79
GD1b	0.01	-0.06	0.47	0.65	-0.27	-0.13	0.79
GM1/GD1a	0.02	-0.04	0.38	0.56	-0.19	0.01	0.59
GD1a/GD1b	-0.05	0.07	-0.11	0.86	-0.35	0.02	0.78
GD1b/GQ1b	-0.23	0.35	0.23	0.65	0.24	-0.02	0.73
GD1b/LM1	-0.04	0.05	0.07	0.67	0.21	0.19	0.68
GD1b/G-C	0.07	0	0.27	0.56	0.34	0.12	0.74
GD1b/GA1	0.54	-0.47	0.13	0.58	0.2	-0.04	0.86
GD1b/Sulfa	-0.01	0	0.26	0.56	0.43	0.13	0.8
GalNAc-GD1a	0.02	0.09	0.26	-0.01	-0.45	0.68	0.77
GD1b/GalNAc-GD1a	-0.29	-0.02	0.18	0.32	0.04	0.74	0.84
GM2/GalNAc-GD1a	-0.13	0.3	0.06	0.03	-0.23	0.89	0.93
GalNAc-GD1a/GA1	0.17	-0.49	-0.05	0.17	0.15	0.55	0.66
GalNAc-GD1a/Sulfa	0.04	-0.32	0.01	-0.01	0.23	0.71	0.67
GD1a	0.2	0.42	0	0.22	-0.61	-0.08	0.66
GD1a/G-C	0.48	0.45	-0.12	0.17	0.04	0.1	0.69
GM2/GD1b	-0.12	0.15	0.36	0.48	-0.38	0.11	0.66
GQ1b/GA1	0.41	0.22	0.02	0.29	0.41	-0.05	0.59
LM1/GA1	0.1	-0.29	0.07	0.29	0.41	0.26	0.56
Sulfa	0.32	0.18	0.49	0.01	0.22	0.22	0.63
LM1/Sulfa	0.09	0.04	-0.1	0.34	0.48	0.3	0.59
G-C/Sulfa	-0.01	0.17	0.26	-0.11	0.47	0.32	0.42
GA1/Sulfa	0.04	-0.07	0.4	0.05	0.44	0.2	0.5
	Factor 1	Factor 2	Factor 3	Factor 4	Factor 5	Factor 6
SS loadings	9.39	7.93	7.24	5.76	5.07	5.27
Proportion Var	0.17	0.14	0.13	0.1	0.09	0.1
Cumulative Var	0.17	0.31	0.45	0.55	0.64	0.74
Proportion Explained	0.23	0.19	0.18	0.14	0.12	0.13
Cumulative Proportion	0.23	0.43	0.6	0.75	0.87	1
	Factor 1	Factor 2	Factor 3	Factor 4	Factor 5	Factor 6
Factor 1	1	0.31	0.01	0.03	0.23	0.37
Factor 2	0.31	1	-0.11	0.07	-0.12	0.11
Factor 3	0.01	-0.11	1	0.28	0.01	0.19
Factor 4	0.03	0.07	0.28	1	0.12	0.31
Factor 5	0.23	-0.12	0.01	0.12	1	0.09
Factor 6	0.37	0.11	0.19	0.31	0.09	1

## Sheet: Table S7
Table S7. Receiver operating characteristic (ROC) analysis between IgG factor scores and clinical data
	sex	antecedent respiratory infection	antecedent digestive infection	All antecedent infection	III	IV	V	VI	VII	IX	X	XI	XII	motor paralysis	respiratory muscle paralysis	ventilator	intubation	sensory paralysis	numbness	superficial sensory disturbance	deep sensory disturbance	ataxia	autonomic nerve involvement	IVIG**	AIDP	AMAN
Factor 1	0.545049	0.470303	0.509893	0.504136	0.378455	0.368889	0.420838	0.430588	0.406473	0.414933	0.472614	0.673993	0.367059	0.380208	0.501532	0.533688	0.501053	0.452183	0.450206	0.549275	0.447222	0.491878	0.441845	0.522857	0.511369	0.583851
Factor 2	0.475649	0.448081	0.538305	0.501838	0.493976	0.434444	0.414709	0.500392	0.335435	0.5328	0.489554	0.382173	0.516863	0.492188	0.53524	0.48227	0.475789	0.292619	0.332099	0.37971	0.338333	0.358675	0.385315	0.492381	0.457315	0.530774
Factor 3	0.546672	0.609293	0.482496	0.606158	0.688873	0.7177778*	0.438202	0.7364706*	0.554855	0.6416	0.661773	0.639805	0.577255	0.361979	0.564862	0.381206	0.330526	0.537942	0.49177	0.463285	0.41	0.467187	0.512021	0.597143	0.445731	0.556183
Factor 4	0.438312	0.559596	0.410959	0.518382	0.676825	0.7*	0.39428	0.647843	0.451871	0.628267	0.65782	0.7155067*	0.566275	0.401042	0.555669	0.485816	0.471579	0.422557	0.493827	0.49227	0.355	0.444444	0.586745	0.589048	0.448734	0.56917
Factor 5	0.586445	0.525657	0.524099	0.559283	0.296244	0.293333	0.424923	0.33098	0.482135	0.502933	0.498588	0.437118	0.63451	0.53125	0.525026	0.560284	0.562105	0.480769	0.445267	0.503865	0.502778	0.519818	0.510072	0.542381	0.586015	0.495765
The values represent area under the curve (AUC) between the factor scores of each factor and clinical data in receiver operating characteristic (ROC) analysis, using an R package "ROCR".
AUC of 0.5 suggests no discrimination, > 0.5 suggests reasonable discrimination, and 0.7 to 0.8 is considered acceptable descrimination (i.e., ability to diagnose patients with and without the disease or condition based on the test).
*AUC > 0.7
**IVIG: intravenous immunoglobulin treatment (all serum samples were collected before IVIG treatment)

## Sheet: Table S8
Table S8. Factor loadings of three factors in EFA of IgM glycoarray data
	Factor 1	Factor 2	Factor 3	h2 (communality)
GalNAc-GD1a	0.62	0.3	0.09	0.62
LM1	0.55	0.47	0.08	0.68
GM2/GQ1b	0.66	0.58	-0.06	0.85
GM2/GalNAc-GD1a	0.79	0.26	-0.01	0.75
GM2/LM1	0.82	0.31	0	0.86
GM2/G-C	0.63	0.11	0.16	0.58
GM2/GA1	0.56	0.06	0.44	0.81
GM2/Sulfa	0.6	0.17	0.25	0.66
GD1a/GQ1b	0.73	0.47	-0.14	0.76
GD1a/GalNAc-GD1a	0.88	0.29	-0.1	0.85
GD1a/LM1	0.84	0.24	-0.01	0.83
GD1a/G-C	0.7	0.07	0.17	0.68
GD1a/Sulfa	0.53	0.15	0.36	0.7
GD1b/GQ1b	0.77	0.25	0.03	0.75
GD1b/GalNAc-GD1a	0.87	0.11	0.01	0.8
GD1b/LM1	0.79	0.06	0.1	0.75
GD1b/G-C	0.65	-0.04	0.34	0.78
GQ1b/GalNAc-GD1a	1.02	0.01	-0.15	0.89
GQ1b/LM1	0.92	-0.11	-0.08	0.76
GQ1b/G-C	0.83	-0.18	0.07	0.74
GQ1b/GA1	0.57	-0.25	0.46	0.81
GQ1b/Sulfa	0.54	-0.02	0.25	0.49
GalNAc-GD1a/LM1	0.97	-0.19	-0.05	0.87
GalNAc-GD1a/G-C	0.88	-0.25	0.03	0.79
GalNAc-GD1a/GA1	0.64	-0.27	0.37	0.8
GalNAc-GD1a/Sulfa	0.54	-0.2	0.24	0.48
LM1/G-C	0.59	-0.39	0.1	0.5
LM1/Sulfa	0.6	-0.23	0.28	0.61
GM2	0.29	0.62	-0.1	0.5
GD1a	0.09	0.68	-0.03	0.48
GD1b	-0.15	0.55	0.41	0.45
GQ1b	0.37	0.65	0.07	0.68
GM1/GM2	-0.07	0.66	0.52	0.74
GM2/GD1a	0.3	0.71	0.08	0.7
GM2/GD1b	0.38	0.63	0.19	0.76
GM1	-0.17	0.59	0.59	0.66
GA1	0.17	0.03	0.68	0.63
GM1/GD1a	0	0.44	0.63	0.66
GM1/GD1b	0.05	0.43	0.7	0.81
GM1/GQ1b	0.16	0.45	0.62	0.82
GM1/LM1	0.27	0.24	0.64	0.79
GM1/G-C	0.12	0.18	0.74	0.73
GM1/GA1	0.09	-0.09	0.7	0.56
GM1/Sulfa	-0.08	0.08	0.92	0.79
GD1a/GA1	0.47	-0.04	0.51	0.73
GD1b/GA1	0.38	-0.13	0.68	0.88
GD1b/Sulfa	0.29	0.01	0.66	0.74
LM1/GA1	0.41	-0.34	0.51	0.69
G-C/GA1	0.15	-0.37	0.58	0.53
GA1/Sulfa	-0.03	-0.33	0.82	0.69
G-C	0.26	0.26	0.46	0.53
Sulfa	0.39	0	0.48	0.6
GD1a/GD1b	0.44	0.47	0.14	0.59
GM1/GalNAc-GD1a	0.07	0.24	0.42	0.3
G-C/Sulfa	-0.14	-0.32	0.26	0.14
	Factor 1	Factor 2	Factor 3
SS loadings	19.11	7.15	11.36
Proportion Var	0.35	0.13	0.21
Cumulative Var	0.35	0.48	0.69
Proportion Explained	0.51	0.19	0.3
Cumulative Proportion	0.51	0.7	1
With factor correlations of
	Factor 1	Factor 2	Factor 3
Factor 1	1	0.17	0.56
Factor 2	0.17	1	0.12
Factor 3	0.56	0.12	1

## Sheet: Table S9
Table S9. Factor loadings of four factors in EFA of IgM glycoarray data
	Factor 1	Factor 2	Factor 3	Factor 4	h2 (communality)
GM2	0.62	0.42	-0.06	-0.21	0.55
GalNAc-GD1a	0.85	0.07	0.12	-0.07	0.81
GM2/GQ1b	0.57	0.47	0	0.2	0.85
GM2/GalNAc-GD1a	0.86	0.05	0.03	0.1	0.9
GM2/LM1	0.63	0.19	0.05	0.32	0.88
GM2/G*C	0.51	0	0.21	0.2	0.6
GM2/Sulfa	0.54	0.02	0.31	0.13	0.71
GD1a/GalNAc-GD1a	0.75	0.14	-0.07	0.3	0.91
GD1b/GalNAc-GD1a	0.54	0.04	0.05	0.44	0.81
GalNAc-GD1a/G-C	0.63	-0.38	0.06	0.38	0.88
GalNAc-GD1a/Sulfa	0.51	-0.35	0.28	0.08	0.57
GD1a	0.14	0.64	0.01	-0.04	0.47
GD1b	-0.16	0.57	0.43	-0.03	0.48
GQ1b	0.19	0.65	0.1	0.22	0.7
GM2/GD1a	0.34	0.61	0.13	0.01	0.68
GM2/GD1b	0.39	0.52	0.25	0.04	0.76
GD1a/GD1b	0.03	0.54	0.19	0.42	0.66
GM1	0.11	0.48	0.61	-0.28	0.64
G-C	0.32	0.15	0.51	-0.05	0.56
GA1	0.22	-0.06	0.71	-0.04	0.67
Sulfa	0.25	-0.06	0.51	0.16	0.61
GM1/GM2	0.28	0.49	0.57	-0.33	0.75
GM1/GD1a	-0.11	0.46	0.66	0.07	0.68
GM1/GD1b	-0.07	0.43	0.74	0.08	0.82
GM1/GQ1b	0.04	0.44	0.66	0.11	0.83
GM1/LM1	0.1	0.21	0.67	0.17	0.79
GM1/G-C	0.04	0.14	0.78	0.04	0.73
GM1/GA1	0.11	-0.16	0.71	-0.03	0.57
GM1/Sulfa	-0.01	0.02	0.96	-0.15	0.8
GM2/GA1	0.46	-0.07	0.5	0.15	0.86
GD1a/GA1	0.02	0	0.57	0.42	0.75
GD1b/GA1	-0.12	-0.07	0.74	0.44	0.92
GD1b/Sulfa	-0.17	0.08	0.72	0.38	0.78
LM1/GA1	0.06	-0.34	0.55	0.32	0.69
G-C/GA1	0.13	-0.45	0.59	0.02	0.56
GA1/Sulfa	-0.1	-0.36	0.84	-0.01	0.7
GD1a/GQ1b	0.29	0.51	-0.11	0.54	0.81
GD1a/LM1	0.26	0.29	0.02	0.67	0.88
GD1a/G-C	0.16	0.12	0.21	0.58	0.7
GD1b/GQ1b	0.12	0.35	0.06	0.71	0.84
GD1b/LM1	0.04	0.18	0.14	0.8	0.87
GD1b/G-C	0	0.05	0.38	0.66	0.84
GQ1b/GalNAc-GD1a	0.58	-0.05	-0.11	0.58	0.9
GQ1b/LM1	0.04	0.03	-0.06	0.95	0.9
GQ1b/G-C	0.06	-0.08	0.1	0.82	0.81
GQ1b/GA1	0.05	-0.22	0.5	0.51	0.82
GQ1b/Sulfa	-0.02	0.07	0.29	0.54	0.53
GalNAc-GD1a/LM1	0.45	-0.23	-0.01	0.63	0.87
LM1/Sulfa	-0.02	-0.15	0.31	0.61	0.63
LM1	0.41	0.41	0.1	0.24	0.69
GM1/GalNAc-GD1a	0.47	0.03	0.45	-0.36	0.45
GD1a/Sulfa	0.04	0.2	0.42	0.48	0.73
LM1/G-C	0.13	-0.38	0.12	0.49	0.5
G-C/Sulfa	0.22	-0.46	0.24	-0.35	0.28
GalNAc-GD1a/GA1	0.41	-0.38	0.42	0.27	0.86
	Factor 1	Factor 2	Factor 3	Factor 4
SS loadings	9.59	6.29	12.85	11.1
Proportion Var	0.17	0.11	0.23	0.2
Cumulative Var	0.61	0.72	0.23	0.44
Proportion Explained	0.24	0.16	0.32	0.28
Cumulative Proportion	0.84	1	0.32	0.6
With factor correlations of
	Factor 1	Factor 2	Factor 3	Factor 4
Factor 1	1	0.25	0.54	0.54
Factor 2	0.25	1	0.12	0.07
Factor 3	0.54	0.12	1	0.49
Factor 4	0.54	0.07	0.49	1

## Sheet: Table S10
Table S10. Factor scores of IgM glycoarray data clustered by k-means clustering and clinical information of 100 GBS patients
Cluster #	patient	Factor 1	Factor 2	Factor 3	age	sex	antecedent infection	peak day	cranial nerve	motor paralysis	respiratory muscle paralysis	sensory disturbance	ataxia	autonomic nerve involvement	treatment**	Hadden's criteria*	Ho's criteria
1	GBS-1	0.157306	-0.758467	2.62766	54	M	Yes	Day 5	No	Yes	No	No	No	No	no data	no data	Other GBS
1	GBS-7	0.712352	-0.366268	0.348901	66	M	Yes, respiratory	Day 6	No	Yes	No	No	No	No	IVIG: improved	E	AMAN
1	GBS-18	0.199485	-0.494304	0.413517	23	F	Yes, respiratory	Day 5	III, IV, V, VI, VII, IX	Yes	Yes, no ventilator	No	No	No	IVIG	N	Unclassified
1	GBS-19	0.0339164	0.384037	1.65892	40	F	Yes, respiratory	Day 3	No	Yes	No	No	No	No	IVIG	E	Unclassified
1	GBS-27	0.55055	-1.03202	0.790914	20	F	Yes, respiratory	Day 4	III, VI, VII, IX, X, XI	Yes	No	Yes, superficial↓	No	No	IVIG: improved	E	Unclassified
1	GBS-33	0.810747	-2.64824	-0.0410389	29	F	Yes, digestive	Day 7	No	Yes	No	Yes, numbness	No	No	IVIG	A	Unclassified
1	GBS-36	-1.04544	-0.278854	1.89661	64	F	No	Day 9	No	Yes	No	No	No	No	no data	A	AMAN
1	GBS-40	0.412616	-0.393299	0.214251	65	M	Yes, respiratory	Day 28	No	Yes	No	Yes, pain, numbness	No	No	IVIG: improved	E	Unclassified
1	GBS-41	0.518769	-0.374512	0.216315	36	M	No	Day 15	V, VII, XI	Yes	No	Yes, superficial↓	No	No	IVIG: improved	D	AIDP
1	GBS-45	0.488668	-0.257819	0.202301	58	F	Yes, respiratory	no data	III, IV, VI	Yes	No	Yes, numbness	Yes, sensory ataxia	Yes?	IVIG: improved	E	Unclassified
1	GBS-47	-0.102007	0.307147	0.758812	38	F	No	Day 7	V, IX, X, XII	Yes	No	Yes, numbness	No	No	IVIG: improved	A	AMAN
1	GBS-52	0.998531	-0.166058	0.302975	29	F	No	Day 14	VII, IX, X, XII	Yes, distal	No	Yes, numbness	Yes, sensory ataxia	No	IVIG: steroid pulse, improved	D	AIDP
1	GBS-60	1.24634	-0.404371	0.478333	30	M	Yes, digestive	Day 14	No	Yes	No	Yes, superficial↓, deep↓	No	No	IVIG: improved	E	AMAN
1	GBS-63	0.287516	-1.31407	0.799609	39	F	No	Day 9	No	Yes	No	Yes, numbness, superficial↓	No	No	IVIG: improved	A	AMAN
1	GBS-65	1.26248	-1.10702	2.88652	69	F	Yes, digestive	no data	No	Yes	No	Yes, numbness	No	No	IVIG, steroid half-pulse	D	AIDP
1	GBS-74	-0.320705	0.334962	1.45222	36	F	Yes, digestive	Day 15	IX, X	Yes	No	No	No	No	IVIG: improved	D	AIDP
1	GBS-75	0.186505	-2.03233	-0.175895	85	F	Yes, respiratory	Day 5	III	Yes	No	No	No	No	IVIG: improved	E	Unclassified
1	GBS-76	0.00278228	0.559516	2.29758	60	M	Yes	Day 1	VI	Yes	No	No	No	No	IVIG	D	AIDP
1	GBS-80	-0.436678	-1.56759	1.61109	38	M	Yes, respiratory	Day 5	No	Yes	No	No	No	No	IVIG: no change, steroid pulse: improved	D	Unclassified
1	GBS-86	0.116149	0.315872	1.04866	52	M	Yes, digestive	Day 1	No	Yes	No	No	No	No	IVIG	E	Unclassified
1	GBS-87	0.190189	-2.59979	0.427241	41	M	Yes	Day 2	No	Yes	No	No	No	No	IVIG: improved	A	AMAN
1	GBS-90	-0.506076	-1.18554	0.30832	30	M	No	Day 7	No	Yes	No	No	No	No	no data	no data	Other GBS
1	GBS-100	-1.0709	-0.223777	0.905302	70	F	Yes, digestive	no data	No	Yes	No	Yes, superficial↓, deep↓	No	No	IVIG	D	AIDP
2	GBS-2	0.378564	1.24219	-0.0102689	60	F	Yes, digestive	Day 10	No	Yes	No	No	No	No	IVIG: improved	E	Unclassified
2	GBS-3	0.92226	0.128841	0.300147	38	F	Yes, respiratory	Day 2	VII, IX, X, XI, XII	Yes	Yes, intubation, ventilator	Yes, numbness, superficial↓	no data	Yes, bladder and rectal disturbance	IVIG, steroid pulse	A	AMAN
2	GBS-4	0.46577	1.05865	0.981964	36	F	Yes, digestive	Day 3	No	Yes	No	Yes, numbness	No	No	no data	N	Unclassified
2	GBS-5	0.255988	0.371623	0.140682	49	F	Yes, respiratory	Day 20	V, VII	Yes	No	Yes, numbness	Yes, sensory ataxia	No	No treatment	D	AIDP
2	GBS-6	0.50405	0.719956	0.569731	82	F	Yes, digestive	Day 12	No	Yes	No	Yes, numbness, superficial↓, deep↓	No	Yes?, hypertension	IVIG: improved	D	AIDP
2	GBS-8	0.373036	0.471935	-0.248336	43	M	Yes, digestive	Day 7	No	Yes	No	Yes, superficial↓	No	No	no data	D	AIDP
2	GBS-9	0.868779	0.209409	0.401264	30	F	No	Day 10	VII	Yes	No	Yes, superficial↓	No	No	PE: improved	E	Unclassified
2	GBS-10	0.690153	1.92242	0.501564	38	M	Yes, respiratory	Day 7	III, IV, VI, IX, X	Yes, distal	No	No	No	No	IVIG: improved	E	Unclassified
2	GBS-11	0.689478	0.863079	-0.574348	62	F	Yes, respiratory	Day 14	VII, IX, X, XII	Yes, distal	No	Yes, deep↓	No	No	IVIG	D	AIDP
2	GBS-12	0.355817	0.830168	-0.166038	70	M	Yes, respiratory	Day 5	No	Yes	Yes, intubation, ventilator	Yes, numbness	No	Yes, bladder and rectal disturbance	IVIG: improved	D	AIDP
2	GBS-15	0.5219	0.179784	0.137989	71	F	No	no data	VII, X	Yes, proximal	No	Yes, numbness, superficial↓, deep↓	No	Yes, bladder and rectal disturbance	IVIG: improved	D	AIDP
2	GBS-16	0.0417511	1.25048	0.0925509	60	M	Yes, digestive	Day 5	No	Yes	No	Yes, numbness	No	No	IVIG: improved	E	Unclassified
2	GBS-20	0.375478	1.01948	0.201314	77	M	No	no data	No	Yes	No	No	No	No	IVIG: worsen	D	AIDP
2	GBS-24	0.443907	0.435522	-0.0844699	72	F	Yes, respiratory	Day 7	No	Yes	No	No	No	No	IVIG: improved	D	Unclassified
2	GBS-35	-0.12278	0.978539	0.0589381	51	M	No	Day 12	VII	Yes	No	No	No	No	IVIG	D	AMAN
2	GBS-42	0.10277	0.990988	-0.408654	45	M	No	Day 7	No	Yes	No	Yes, numbness	No	No	IVIG: improved	A	AMAN
2	GBS-43	0.478215	1.31996	-0.352569	80	F	No	no data	No	Yes	No	Yes, numbness, deep↓	Yes, sensory ataxia	No	Vitamine: no change	E	Unclassified
2	GBS-51	0.404093	0.845009	0.0856352	59	M	Yes, digestive	no data	III, VI, VII, IX, X	Yes	No	Yes, superficial↓, deep↓	No	No	IVIG: no change	D	AIDP
2	GBS-53	2.58393	0.877505	0.0658497	40	M	Yes, respiratory	Day 14	VII	Yes	No	Yes, numbness	No	No	IVIG: improved	D	Unclassified
2	GBS-61	0.22765	0.839357	-0.158573	76	M	Yes, digestive	Day 13	No	Yes	No	Yes, numbness, deep↓	No	No	IVIG: improved	D	AIDP
2	GBS-68	0.562715	0.655846	0.0489288	28	F	Yes, respiratory	Day 4	VII	Yes	No	Yes, numbness	No	No	IVIG, steroid pulse	E	Unclassified
2	GBS-71	-0.0382613	1.2831	-0.233593	79	M	No	no data	IX	Yes	No	Yes, superficial↓, deep↓	No	Yes, defective sweating	IVIG: improved	D	AIDP
2	GBS-78	0.521089	1.02056	0.37361	62	F	Yes, respiratory	Day 5	VII	Yes	No	Yes	Yes, cerebellar ataxia	Yes?	IVIG: improved	D	AIDP
2	GBS-81	0.0289072	0.394831	0.271132	59	M	Yes, respiratory	Day 14	V, VII	Yes	No	Yes, superficial↓, deep↓	Yes, sensory ataxia	No	IVIG: worsen, steroid pulse: improved	D	AIDP
2	GBS-88	1.53732	1.46786	0.21564	30	M	Yes, respiratory, digestive	Day 5	No	Yes	No	Yes, numbness, superficial↓	Yes, cerebellar ataxia	No	IVIG	E	AMAN
2	GBS-89	0.306335	0.490936	-0.181581	45	F	Yes, respiratory	Day 1	VII	Yes	No	Yes, numbness	No	No	IVIG: improved	E	Unclassified
2	GBS-92	0.296182	0.757203	-0.318555	55	F	No	Day 7	VII	Yes	No	Yes, numbness, deep↓	No	No	IVIG: improved	E	Unclassified
2	GBS-94	0.419216	1.4305	0.0831412	55	M	Yes, respiratory	Day 5	III, IV, VI, IX, X, XII	Yes, distal	No	Yes, pain	No	No	IVIG: improved	E	AMAN
2	GBS-95	0.623833	0.0165184	-0.115924	59	F	no data	Day 14	VII	Yes, distal	No	Yes, numbness, superficial↓	No	No	No treatment	D	AIDP
2	GBS-96	1.27637	0.408069	-0.105165	38	M	No	Day 9	VII	Yes	Yes, no ventilator	Yes, superficial↓	No	No	IVIG: improved	D	AIDP
2	GBS-99	-0.527426	1.06873	0.202107	66	F	Yes, respiratory	Day 7	No	No	No	Yes, numbness	Yes, cerebellar ataxia	No	IVIG: improved	E	Unclassified
3	GBS-13	-7.40512	-2.03019	-6.24284	66	M	No	Day 1	VII, IX, XII	Yes	Yes, intubation, ventilator	No	Yes, sensory ataxia	Yes	PE: improved	D	AIDP
3	GBS-34	-0.696005	-2.88139	-1.25973	91	F	No	Day 3	No	Yes	No	Yes, numbness, superficial↓	No	No	IVIG: worsen	D	AIDP
4	GBS-14	0.531289	-0.748494	-0.191324	66	M	Yes, respiratory	Day 5	VII	No	No	Yes, numbness, deep↓	Yes, sensory ataxia	No	IVIG: improved	D	AIDP
4	GBS-17	0.27714	-0.154714	0.0589821	68	F	Yes, respiratory	Day 10	III	No	No	Yes, numbness	No	No	No treatment	E	Unclassified
4	GBS-21	-0.306991	0.362665	-0.357774	63	F	Yes, digestive, anti-jejuni Ab+	Day 14	VII	Yes	No	No	No	No	IVIG: improved	no data	Other GBS
4	GBS-22	-0.914732	-0.147627	0.323973	43	F	No	Day 12	IX, X, XII	Yes	Yes, intubation, ventilator	No	No	No	IVIG: improved	D	AIDP
4	GBS-23	-0.319859	0.395138	0.159485	48	M	Yes, digestive, norovirus?	Day 14	VII, IX, X, XII	Yes	No	Yes, numbness	No	Yes, bladder and rectal disturbance	IVIG: improved	D	AIDP
4	GBS-25	-0.497146	-0.720029	-0.525239	47	F	Yes, respiratory	Day 2	No	Yes	No	Yes, superficial↓	No	No	steroid pulse: improved	E	Unclassified
4	GBS-26	-0.420978	-0.458589	-0.256798	76	F	No	Day 8	VII	Yes	No	Yes, numbness	Yes, sensory ataxia	Yes, bladder and rectal disturbance	IVIG: improved	D	AIDP
4	GBS-28	-0.0575572	0.125224	0.171607	28	F	Yes, respiratory	Day 4	III, VI, VII, XI	Yes	No	Yes, numbness	Yes, sensory ataxia	No	IVIG: worsen	E	Unclassified
4	GBS-29	-0.296826	-0.0416959	-0.0168184	87	F	Yes, respiratory, digestive	Day 9	VII, IX, X, XII	Yes, proximal	No	Yes, numbness	No	No	IVIG: improved	no data	Other GBS
4	GBS-30	-0.263985	-0.323781	-0.0189544	63	M	Yes, digestive	Day 4	No	Yes, distal	No	Yes, numbness, , deep↓	Yes, sensory ataxia	No	IVIG: improved	no data	Other GBS
4	GBS-31	-0.586559	-0.0358621	-0.0714951	25	F	No	Day 6	III, VI	Yes, distal = proximal	No	Yes, numbness	No	No	IVIG: improved	E	Unclassified
4	GBS-32	-0.0358628	-0.132084	-0.555841	69	M	Yes, respiratory	Day 2	No	Yes	No	No	No	No	IVIG: improved	D	AMAN
4	GBS-37	-0.277844	0.139226	-0.256986	49	M	Yes, digestive	Day 17	VII, IX, X, XII	Yes, distal	No	Yes, numbness, superficial↓, deep↓	Yes, sensory ataxia	No	IVIG: improved	D	AIDP
4	GBS-38	-0.122081	0.487695	-0.0279351	60	F	Yes, respiratory	Day 3	V	Yes	No	Yes, numbness	No	No	IVIG: improved	D	AIDP
4	GBS-39	-0.0912879	0.51898	-0.261497	42	M	Yes, digestive	Day 6	VII	Yes	No	Yes, numbness	No	No	IVIG: improved	E	Unclassified
4	GBS-44	0.0399761	0.1223	-0.295077	53	F	Yes, respiratory, mycoplasma	Day 14	IX, X, XII	Yes	No	Yes, numbness	No	No	IVIG, steroid half-pulse: improved	E	Unclassified
4	GBS-46	-0.719227	-0.0967886	0.480329	78	M	No	Day 20	No	Yes	No	Yes, numbness, deep↓	No	No	no data	E	AMAN
4	GBS-48	-0.106892	-0.481297	-0.143126	55	M	Yes, digestive	Day 10	No	Yes	No	No	No	No	Vitamine: no change	E	AMAN
4	GBS-49	0.0634294	-0.443256	-0.25099	33	M	Yes, respiratory	Day 2	III, IV, VI	Yes	No	No	No	No	IVIG	E	Unclassified
4	GBS-50	0.167942	-0.811114	-0.603168	49	F	Yes, digestive	Day 5	III, IV, VI, VII, IX, X, XI	Yes	Yes, intubation, ventilator	Yes, superficial↓	No	Yes, bladder and rectal disturbance, bradycardia, blood pressure↓	IVIG: no change	D	AIDP
4	GBS-54	-0.279217	0.358856	-0.842819	50	M	Yes, respiratory, digestive	Day 7	No	Yes	No	Yes	No	No	IVIG: no change	too few	Other GBS
4	GBS-55	-0.472224	-0.166386	-0.327569	62	F	Yes, respiratory	no data	III, IV, V, VI	Yes	No	Yes	No	No	IVIG: no change	too few	Other GBS
4	GBS-56	-0.482035	0.206041	-0.0625575	37	F	No	Day 7	No	Yes	No	Yes, numbness	No	No	Other: improved	D	AMAN
4	GBS-57	-0.0360377	-0.800209	-0.248332	84	F	No	Day 5	VII, IX, X, XI, XII	Yes	Yes, no intubation	Yes, numbness, superficial↓, deep↓	No	No	IVIG: improved	D	AIDP
4	GBS-58	-0.66948	-1.28461	-0.378894	77	M	Yes, respiratory	no data	III, IV, V, VI, VII	No	No	No	Yes, cerebellar ataxia	No	IVIG, steroid half-pulse: improved	E	AMAN
4	GBS-59	0.568412	-0.102897	-0.241896	58	M	Yes, digestive	Day 10	No	Yes	No	Yes, numbness	No	No	IVIG: improved	D	AIDP
4	GBS-62	0.308146	-2.69261	-1.83773	78	F	No	Day 8	No	Yes	No	Yes, pain, numbness, superficial↓, deep↓	No	Yes, bladder and rectal disturbance	No treatment	D	AIDP
4	GBS-64	-0.21895	-0.238975	0.241056	59	M	Yes, respiratory	Day 12	No	Yes	No	Yes, numbness, superficial↓	No	No	IVIG	A	AMAN
4	GBS-66	-0.249684	0.679091	-1.01052	66	F	Yes, respiratory	Day 24	VII	Yes	No	Yes, numbness, superficial↓, deep↓	No	No	IVIG: improved	E	Unclassified
4	GBS-67	-0.227476	-0.288839	-0.395669	67	F	Yes, respiratory	Day 12	III	Yes	No	Yes, numbness, superficial↓, deep↓	Yes, sensory ataxia	Yes, bladder and rectal disturbance, tachycardia	IVIG: improved	D	Unclassified
4	GBS-69	-0.340328	1.14833	-1.06988	61	M	Yes, respiratory	no data	No	Yes	No	Yes, numbness, deep↓	Yes, cerebellar ataxia	No	IVIG	E	Unclassified
4	GBS-70	-0.105236	0.766155	-1.06898	27	M	Yes, respiratory, digestive	no data	V, VII	Yes	No	Yes, numbness, superficial↓, deep↓	Yes, sensory ataxia	No	IVIG: no change	E	AMAN
4	GBS-72	-0.489018	-1.58007	-0.595396	35	M	Yes, respiratory, influenzavirus A	Day 4	No	Yes	No	Yes, numbness	No	No	IVIG: improved	D	Unclassified
4	GBS-73	1.01498	-0.742118	-0.894146	63	F	Yes, respiratory, mycoplasma	Day 7	IX, X	Yes	No	Yes, numbness	No	Yes, bladder and rectal disturbance	IVIG: improved	D	AIDP
4	GBS-77	-0.0112581	-0.654306	-0.255469	56	F	Yes, respiratory	Day 3	III, IV, VI, VII, IX, X, XI	Yes	No	Yes, numbness	Yes, cerebellar ataxia	No	steroid pulse: worsen, IVIG: improved	A	AMAN
4	GBS-79	-0.737953	-0.181152	-0.246547	72	F	Yes, respiratory	Day 16	VII, IX, X, XII	Yes	Yes, no ventilator	Yes, superficial↓, deep↓	no data	Yes, orthostatic hypotension, bladder and rectal disturbance	IVIG: no change	D	AIDP
4	GBS-82	-0.205847	0.423572	-0.435729	52	M	No	Day 17	V, VII	Yes, distal	No	Yes, numbness, superficial↓, deep↓	No	No	IVIG: improved	D	AIDP
4	GBS-83	-0.089686	-0.925109	-0.15361	44	F	No	no data	VII, IX, X, XII	Yes	Yes, no intubation	Yes, numbness, superficial↓	No	Yes, bladder and rectal disturbance	IVIG: improved	E	AMAN
4	GBS-84	-0.641423	0.518356	-0.513021	82	F	Yes, respiratory	Day 1	IX, X, XI	Yes	Yes, ventilator	Yes, deep↓	No	Yes, bladder and rectal disturbance, orthostatic hypotension	PE	D	AIDP
4	GBS-85	-0.596897	0.536069	0.616426	60	F	Yes, respiratory	no data	No	Yes	No	No	No	No	IVIG, steroid pulse	A	AMAN
4	GBS-91	0.102942	0.297434	-0.107309	65	M	Yes, digestive	Day 20	No	Yes	No	No	No	Yes, bladder and rectal disturbance	IVIG: improved	D	AIDP
4	GBS-93	-0.561367	0.354522	-0.483877	42	F	No	Day 5	III, IV, VI, VII, IX, X, XI, XII	Yes	No	Yes, numbness, superficial↓	No	Yes, bladder and rectal disturbance	IVIG: worsen	E	AMAN
4	GBS-97	-1.0945	-0.829099	-1.46698	33	F	No	Day 5	V, VII	Yes	No	Yes, pain	No	No	no data	E	AMAN
4	GBS-98	-2.70688	2.30738	-1.28256	64	F	Yes, digestive	Day 11	No	Yes	No	Yes, numbness	No	No	IVIG: improved, steroid pulse: improved	E	Unclassified
*Hadden's criteria: N, normal; D, primary demyelinating; A, primary axonal; I, inexcitable; E, equivocal
**IVIG: intravenous immunoglobulin treatment (all serum samples were collected before IVIG treatment)

[truncated: 2 more sheets: Table S11, Table S12]
